# Supplementary material for: Periostin plays a critical role in the cell cycle in lung fibroblasts
Source: Respir Res. 2020 Jan 30;21:38. doi: 10.1186/s12931-020-1299-0 (PMC6993476; doi:10.1186/s12931-020-1299-0)
Supplement: Supplementary file 3 — Additional file 3: Table S2. The profile of genes downregulated to less than one third or upregulated by more than three-fold by knockdown of periostin using DNA microarrays. [file 12931_2020_1299_MOESM3_ESM.xlsx]

## Sheet: Sheet1
FeatureNum	GeneSymbol	UniGeneID	MRC5 cont vs Knockdown	Description
33649	IFT57	Hs.412196	0.297635	Homo sapiens intraflagellar transport 57 (IFT57), mRNA [NM_018010]
40092	lnc-CHMP2B-2		0.287838	LNCipedia lincRNA (lnc-CHMP2B-2), lincRNA [lnc-CHMP2B-2:1]
22185	LOC100129973	Hs.569494	0.252441	Homo sapiens uncharacterized LOC100129973 (LOC100129973), long non-coding RNA [NR_102751]
30231	CTNND2	Hs.314543	0.32662	Homo sapiens catenin (cadherin-associated protein), delta 2 (CTNND2), transcript variant 1, mRNA [NM_001332]
1529	EFHC2	Hs.521953	0.259291	Homo sapiens EF-hand domain (C-terminal) containing 2 (EFHC2), mRNA [NM_025184]
28376	lnc-MATN2-2		0.32524	LNCipedia lincRNA (lnc-MATN2-2), lincRNA [lnc-MATN2-2:1]
44044	GPR75	Hs.40763	0.268207	Homo sapiens G protein-coupled receptor 75 (GPR75), mRNA [NM_006794]
43337	LOC101927048	Hs.742154	0.293513	Homo sapiens uncharacterized LOC101927048 (LOC101927048), long non-coding RNA [NR_110843]
38645	lnc-FOXL1-3		0.171855	LNCipedia lincRNA (lnc-FOXL1-3), lincRNA [lnc-FOXL1-3:1]
43805	lnc-FAM20C-4		0.268643	LNCipedia lincRNA (lnc-FAM20C-4), lincRNA [lnc-FAM20C-4:3]
13737	UNC5CL	Hs.158357	0.323543	Homo sapiens unc-5 homolog C (C. elegans)-like (UNC5CL), mRNA [NM_173561]
37679	OOSP1		0.308793	oocyte secreted protein 1 [Source:HGNC Symbol;Acc:HGNC:49233] [ENST00000398992]
37514	TMEM169	Hs.334916	0.156152	Homo sapiens transmembrane protein 169 (TMEM169), transcript variant 3, mRNA [NM_138390]
41873	lnc-AC009365.3.1-1		0.318808	LNCipedia lincRNA (lnc-AC009365.3.1-1), lincRNA [lnc-AC009365.3.1-1:2]
8689	LINC00652	Hs.584899	0.318932	long intergenic non-protein coding RNA 652 [Source:HGNC Symbol;Acc:HGNC:25003] [ENST00000454749]
49177	GHRHR	Hs.767	0.0796332	Homo sapiens growth hormone releasing hormone receptor (GHRHR), mRNA [NM_000823]
17105	SLC5A12	Hs.148907	0.33255	Homo sapiens solute carrier family 5 (sodium/monocarboxylate cotransporter), member 12 (SLC5A12), mRNA [NM_178498]
12666	NRG3	Hs.125119	0.264129	Homo sapiens neuregulin 3 (NRG3), transcript variant 1, mRNA [NM_001010848]
7063	LOC284632	Hs.638906	0.258386	Homo sapiens uncharacterized LOC284632 (LOC284632), long non-coding RNA [NR_027087]
41738	LINC01186	Hs.350952	0.14088	Homo sapiens long intergenic non-protein coding RNA 1186 (LINC01186), long non-coding RNA [NR_110388]
12485	lnc-SLC25A30-2		0.26776	LNCipedia lincRNA (lnc-SLC25A30-2), lincRNA [lnc-SLC25A30-2:4]
11706	NHEG1	Hs.520412	0.311321	Homo sapiens neuroblastoma highly expressed 1 (NHEG1), long non-coding RNA [NR_027994]
41573	LINC00446	Hs.130364	0.0693502	Homo sapiens long intergenic non-protein coding RNA 446 (LINC00446), long non-coding RNA [NR_047028]
9731	LINC01293	Hs.385784	0.323494	long intergenic non-protein coding RNA 1293 [Source:HGNC Symbol;Acc:HGNC:50362] [ENST00000453951]
28257	AGTPBP1	Hs.719980	0.307993	Homo sapiens ATP/GTP binding protein 1 (AGTPBP1), transcript variant 2, mRNA [NM_015239]
32378	PPP1R26-AS1	Hs.561897	0.143373	Homo sapiens PPP1R26 antisense RNA 1 (PPP1R26-AS1), long non-coding RNA [NR_038969]
3477	GPR123	Hs.435183	0.312565	Homo sapiens G protein-coupled receptor 123 (GPR123), transcript variant 1, mRNA [NM_001083909]
19555	DNAAF3	Hs.351582	0.226434	Homo sapiens dynein, axonemal, assembly factor 3 (DNAAF3), transcript variant 4, mRNA [NM_001256716]
47091	lnc-SDK2-5		0.326543	LNCipedia lincRNA (lnc-SDK2-5), lincRNA [lnc-SDK2-5:1]
38316	lnc-CXCR5-1		0.308033	LNCipedia lincRNA (lnc-CXCR5-1), lincRNA [lnc-CXCR5-1:2]
13178	CD19	Hs.652262	0.166675	Homo sapiens CD19 molecule (CD19), transcript variant 2, mRNA [NM_001770]
26073	OR2B11	Hs.446999	0.253083	Homo sapiens olfactory receptor, family 2, subfamily B, member 11 (OR2B11), mRNA [NM_001004492]
41186	lnc-VKORC1L1-2		0.234415	LNCipedia lincRNA (lnc-VKORC1L1-2), lincRNA [lnc-VKORC1L1-2:1]
61987	LOC100127909	Hs.637202	0.282466	Homo sapiens cDNA FLJ26912 fis, clone RCT02392. [AK130422]
19215	ZNF750	Hs.653124	0.284451	Homo sapiens zinc finger protein 750 (ZNF750), mRNA [NM_024702]
10441	lnc-PRDM2-1		0.324384	LNCipedia lincRNA (lnc-PRDM2-1), lincRNA [lnc-PRDM2-1:1]
46448	KCNC1	Hs.552896	0.244723	Homo sapiens potassium channel, voltage gated Shaw related subfamily C, member 1 (KCNC1), transcript variant 2, mRNA [NM_004976]
43130	SPARCL1	Hs.62886	0.210631	Homo sapiens SPARC-like 1 (hevin) (SPARCL1), transcript variant 2, mRNA [NM_004684]
62729	lnc-AC007405.7.1-1		0.207393	LNCipedia lincRNA (lnc-AC007405.7.1-1), lincRNA [lnc-AC007405.7.1-1:1]
62506	HOXB9	Hs.463350	0.313515	Homo sapiens homeobox B9 (HOXB9), mRNA [NM_024017]
15686	lnc-C14orf177-4		0.322933	LNCipedia lincRNA (lnc-C14orf177-4), lincRNA [lnc-C14orf177-4:1]
13460	CEBPE	Hs.558308	0.333165	Homo sapiens CCAAT/enhancer binding protein (C/EBP), epsilon (CEBPE), mRNA [NM_001805]
16934	OR4N2	Hs.512490	0.270653	Homo sapiens olfactory receptor, family 4, subfamily N, member 2 (OR4N2), mRNA [NM_001004723]
7880	PCDHGC4	Hs.368160	0.221527	Homo sapiens protocadherin gamma subfamily C, 4 (PCDHGC4), transcript variant 2, mRNA [NM_032406]
38094	OR6Y1	Hs.553780	0.295098	Homo sapiens olfactory receptor, family 6, subfamily Y, member 1 (OR6Y1), mRNA [NM_001005189]
43979	GRIK1	Hs.664641	0.177046	Homo sapiens glutamate receptor, ionotropic, kainate 1 (GRIK1), transcript variant 1, mRNA [NM_000830]
28212	XLOC_l2_010328		0.181086	BROAD Institute lincRNA (XLOC_l2_010328), lincRNA [TCONS_l2_00019482]
3070	TRIM49	Hs.534218	0.315608	Homo sapiens tripartite motif containing 49 (TRIM49), mRNA [NM_020358]
20710	NYAP2	Hs.224409	0.294034	Homo sapiens neuronal tyrosine-phosphorylated phosphoinositide-3-kinase adaptor 2 (NYAP2), mRNA [NM_020864]
43784	LOC101927762		0.235598	PREDICTED: Homo sapiens uncharacterized LOC101927762 (LOC101927762), transcript variant X2, ncRNA [XR_424075]
34056	lnc-MPP7-1		0.276515	LNCipedia lincRNA (lnc-MPP7-1), lincRNA [lnc-MPP7-1:1]
13760	lnc-PPDPF-1		0.294476	LNCipedia lincRNA (lnc-PPDPF-1), lincRNA [lnc-PPDPF-1:2]
43948	lnc-PIWIL4-1		0.00343294	LNCipedia lincRNA (lnc-PIWIL4-1), lincRNA [lnc-PIWIL4-1:1]
16666	DLX6-AS1	Hs.34969	0.33348	Homo sapiens DLX6 antisense RNA 1 (DLX6-AS1), long non-coding RNA [NR_015448]
34726	SLC26A3	Hs.1650	0.312923	Homo sapiens solute carrier family 26 (anion exchanger), member 3 (SLC26A3), mRNA [NM_000111]
60897	ZNF37A		0.0959355	zinc finger protein 37A [Source:HGNC Symbol;Acc:HGNC:13102] [ENST00000361085]
3120	lnc-RP11-890B15.2.1-2		0.328328	LNCipedia lincRNA (lnc-RP11-890B15.2.1-2), lincRNA [lnc-RP11-890B15.2.1-2:1]
41305	FLJ40536	Hs.576560	0.236085	Homo sapiens cDNA FLJ40536 fis, clone TESTI2047930. [AK097855]
20870	lnc-AKAP14-1		0.21919	LNCipedia lincRNA (lnc-AKAP14-1), lincRNA [lnc-AKAP14-1:2]
25781	AP1S2		0.280076	adaptor-related protein complex 1, sigma 2 subunit [Source:HGNC Symbol;Acc:HGNC:560] [ENST00000380291]
44584	NRSN1		0.211171	neurensin 1 [Source:HGNC Symbol;Acc:HGNC:17881] [ENST00000378475]
35954	FAM19A4	Hs.187873	0.110418	Homo sapiens family with sequence similarity 19 (chemokine (C-C motif)-like), member A4 (FAM19A4), transcript variant 1, mRNA [NM_182522]
55389	PRRG3		0.260489	proline rich Gla (G-carboxyglutamic acid) 3 (transmembrane) [Source:HGNC Symbol;Acc:HGNC:30798] [ENST00000370354]
20694	LOC283856	Hs.707433	0.313708	Homo sapiens uncharacterized LOC283856 (LOC283856), long non-coding RNA [NR_027078]
24974	LOC100131242	Hs.689575	0.285411	Homo sapiens cDNA FLJ42492 fis, clone BRACE2033720. [AK124483]
38261	GPR50	Hs.567390	0.275276	Homo sapiens G protein-coupled receptor 50 (GPR50), mRNA [NM_004224]
27883	GHRH	Hs.37023	0.167577	Homo sapiens growth hormone releasing hormone (GHRH), transcript variant 1, mRNA [NM_021081]
11589	C16orf95	Hs.640194	0.206212	chromosome 16 open reading frame 95 [Source:HGNC Symbol;Acc:HGNC:40033] [ENST00000562840]
32825	NLRP10	Hs.449636	0.306699	Homo sapiens NLR family, pyrin domain containing 10 (NLRP10), mRNA [NM_176821]
42091	DEFA5	Hs.655233	0.288352	Homo sapiens defensin, alpha 5, Paneth cell-specific (DEFA5), mRNA [NM_021010]
38866	CLEC19A	Hs.632180	0.27307	Homo sapiens C-type lectin domain family 19, member A (CLEC19A), mRNA [NM_001256720]
30375	lnc-SNURF-1		0.291907	LNCipedia lincRNA (lnc-SNURF-1), lincRNA [lnc-SNURF-1:7]
25042	ST5	Hs.117715	0.32781	Homo sapiens suppression of tumorigenicity 5 (ST5), transcript variant 1, mRNA [NM_005418]
6263	NDP	Hs.522615	0.239319	Homo sapiens Norrie disease (pseudoglioma) (NDP), mRNA [NM_000266]
3090	NKX3-2	Hs.590927	0.0769903	Homo sapiens NK3 homeobox 2 (NKX3-2), mRNA [NM_001189]
11585	lnc-CHRM2-2		0.224826	LNCipedia lincRNA (lnc-CHRM2-2), lincRNA [lnc-CHRM2-2:3]
43932	SAA3P	Hs.454496	0.297903	Homo sapiens serum amyloid A3 pseudogene (SAA3P), non-coding RNA [NR_026576]
56456	DCLK1	Hs.507755	0.309589	Homo sapiens doublecortin-like kinase 1 (DCLK1), transcript variant 1, mRNA [NM_004734]
5529	SNORD111		0.324974	Homo sapiens small nucleolar RNA, C/D box 111 (SNORD111), small nucleolar RNA [NR_003079]
13093	PMS1	Hs.111749	0.326436	Homo sapiens PMS1 postmeiotic segregation increased 1 (S. cerevisiae), mRNA (cDNA clone IMAGE:4097623), containing frame-shift errors. [BC008410]
17188	LINC00964	Hs.651593	0.31635	Homo sapiens long intergenic non-protein coding RNA 964 (LINC00964), long non-coding RNA [NR_027321]
24595	lnc-AC006156.2-6	Hs.742668	0.331812	HY015523 RIKEN full-length enriched human cDNA library, testis Homo sapiens cDNA clone H04D053F23, mRNA sequence [HY015523]
49994	LOC101928031	Hs.547548	0.291058	PREDICTED: Homo sapiens uncharacterized LOC101928031 (LOC101928031), ncRNA [XR_245032]
62437	NEIL3	Hs.405467	0.315156	Homo sapiens nei endonuclease VIII-like 3 (E. coli) (NEIL3), mRNA [NM_018248]
5631	CSN1S1	Hs.3155	0.298161	Homo sapiens casein alpha s1 (CSN1S1), transcript variant 1, mRNA [NM_001890]
27591	BACH2	Hs.269764	0.326134	Homo sapiens BTB and CNC homology 1, basic leucine zipper transcription factor 2 (BACH2), transcript variant 1, mRNA [NM_021813]
28863	TMEM154	Hs.518900	0.169901	Homo sapiens transmembrane protein 154 (TMEM154), mRNA [NM_152680]
1939	FLJ27354	Hs.741594	0.268025	Homo sapiens uncharacterized LOC400761 (FLJ27354), long non-coding RNA [NR_033981]
16948	SSX3	Hs.558445	0.0899375	Homo sapiens synovial sarcoma, X breakpoint 3 (SSX3), mRNA [NM_021014]
32206	ZNF365	Hs.22653	0.325813	Homo sapiens zinc finger protein 365 (ZNF365), transcript variant C, mRNA [NM_199451]
35131	SYTL5	Hs.662334	0.185668	Homo sapiens synaptotagmin-like 5 (SYTL5), transcript variant 1, mRNA [NM_138780]
28079	KHK	Hs.567297	0.316509	Homo sapiens ketohexokinase (fructokinase) (KHK), transcript variant a, mRNA [NM_000221]
38335	lnc-BRMS1L-3		0.225065	LNCipedia lincRNA (lnc-BRMS1L-3), lincRNA [lnc-BRMS1L-3:2]
31845	ATCAY	Hs.418055	0.0249276	Homo sapiens ataxia, cerebellar, Cayman type (ATCAY), mRNA [NM_033064]
54645	CAPN6	Hs.496593	0.191334	Homo sapiens calpain 6 (CAPN6), mRNA [NM_014289]
9596	LOC100130331	Hs.661736	0.154741	Homo sapiens POTE ankyrin domain family, member F pseudogene (LOC100130331), non-coding RNA [NR_027247]
7580	LOC100506489	Hs.149763	0.32883	PREDICTED: Homo sapiens uncharacterized LOC100506489 (LOC100506489), ncRNA [XR_108799]
51145	lnc-ZNF8-3		0.326325	LNCipedia lincRNA (lnc-ZNF8-3), lincRNA [lnc-ZNF8-3:1]
24913	MTR	Hs.498187	0.146911	Homo sapiens 5-methyltetrahydrofolate-homocysteine methyltransferase (MTR), transcript variant 1, mRNA [NM_000254]
26456	lnc-ATP1B3-1		0.29773	LNCipedia lincRNA (lnc-ATP1B3-1), lincRNA [lnc-ATP1B3-1:1]
16799	XLOC_l2_012605		0.305277	BROAD Institute lincRNA (XLOC_l2_012605), lincRNA [TCONS_l2_00024286]
24787	C3orf70	Hs.380048	0.208742	Homo sapiens chromosome 3 open reading frame 70 (C3orf70), mRNA [NM_001025266]
18303	lnc-SPATA6-1		0.158925	PREDICTED: Homo sapiens spermatogenesis associated 6 (SPATA6), transcript variant X3, mRNA [XM_006710699]
44233	lnc-WDR60-3		0.182828	LNCipedia lincRNA (lnc-WDR60-3), lincRNA [lnc-WDR60-3:1]
50706	GPM6A	Hs.75819	0.257981	Homo sapiens glycoprotein M6A (GPM6A), transcript variant 2, mRNA [NM_201591]
42295	SLC30A10	Hs.284450	0.206022	Homo sapiens solute carrier family 30, member 10 (SLC30A10), transcript variant 1, mRNA [NM_018713]
18743	lnc-MTFP1-2		0.31086	Homo sapiens cDNA FLJ40828 fis, clone TRACH2011574. [AK098147]
61862	TSKS	Hs.515858	0.1071	Homo sapiens testis-specific serine kinase substrate (TSKS), mRNA [NM_021733]
56061	CFAP58		0.3047	cilia and flagella associated protein 58 [Source:HGNC Symbol;Acc:HGNC:26676] [ENST00000369703]
36704	LINC00630	Hs.687084	0.331855	long intergenic non-protein coding RNA 630 [Source:HGNC Symbol;Acc:HGNC:44263] [ENST00000416381]
16484	ZC3H12B	Hs.21249	0.254325	Homo sapiens zinc finger CCCH-type containing 12B (ZC3H12B), mRNA [NM_001010888]
41266	ATCAY	Hs.418055	0.0331137	Homo sapiens ataxia, cerebellar, Cayman type (ATCAY), mRNA [NM_033064]
16693	TICRR	Hs.441708	0.224683	Homo sapiens TOPBP1-interacting checkpoint and replication regulator (TICRR), mRNA [NM_152259]
59312	ATCAY	Hs.418055	0.0181639	Homo sapiens ataxia, cerebellar, Cayman type (ATCAY), mRNA [NM_033064]
39895	GPR157	Hs.632367	0.222134	Homo sapiens G protein-coupled receptor 157 (GPR157), mRNA [NM_024980]
14	OCLM	Hs.679230	0.299728	Homo sapiens oculomedin (OCLM), mRNA [NM_022375]
24761	LYZL1	Hs.558572	0.0239932	Homo sapiens lysozyme-like 1 (LYZL1), mRNA [NM_032517]
34625	RRS1-AS1	Hs.121613	0.290231	Homo sapiens RRS1 antisense RNA 1 (head to head) (RRS1-AS1), long non-coding RNA [NR_040434]
46231	SNORA19	Hs.688653	0.298479	Homo sapiens small nucleolar RNA, H/ACA box 19 (SNORA19), small nucleolar RNA [NR_002917]
23795	P2RY14	Hs.2465	0.206333	Homo sapiens purinergic receptor P2Y, G-protein coupled, 14 (P2RY14), transcript variant 2, mRNA [NM_014879]
37995	LPHN3	Hs.570770	0.135062	Homo sapiens latrophilin 3 (LPHN3), mRNA [NM_015236]
24879	GATA3	Hs.524134	0.163667	Homo sapiens GATA binding protein 3 (GATA3), transcript variant 1, mRNA [NM_001002295]
35618	OOSP1	Hs.722773	0.32679	oocyte secreted protein 1 [Source:HGNC Symbol;Acc:HGNC:49233] [ENST00000398992]
44171	LPHN3	Hs.570770	0.142794	Homo sapiens latrophilin 3 (LPHN3), mRNA [NM_015236]
46677	LINC01517		0.322628	Homo sapiens long intergenic non-protein coding RNA 1517 (LINC01517), long non-coding RNA [NR_120652]
10886	LOC100130331	Hs.661736	0.22334	Homo sapiens POTE ankyrin domain family, member F pseudogene (LOC100130331), non-coding RNA [NR_027247]
59698	TDRD9	Hs.21454	0.211574	Homo sapiens tudor domain containing 9 (TDRD9), mRNA [NM_153046]
3753	SPDYE8P	Hs.592259	0.315643	Homo sapiens speedy/RINGO cell cycle regulator family member E8, pseudogene (SPDYE8P), non-coding RNA [NR_003664]
44748	ZNF385D	Hs.21026	0.234136	Homo sapiens zinc finger protein 385D (ZNF385D), mRNA [NM_024697]
41928	EFNB3	Hs.26988	0.287378	Homo sapiens ephrin-B3 (EFNB3), mRNA [NM_001406]
28300	CRYBB3	Hs.533022	0.331056	Homo sapiens crystallin, beta B3 (CRYBB3), mRNA [NM_004076]
35378	LPHN3	Hs.570770	0.140929	Homo sapiens latrophilin 3 (LPHN3), mRNA [NM_015236]
31600	lnc-EBF1-2		0.329978	LNCipedia lincRNA (lnc-EBF1-2), lincRNA [lnc-EBF1-2:1]
51198	OR52J3	Hs.553558	0.324169	Homo sapiens olfactory receptor, family 52, subfamily J, member 3 (OR52J3), mRNA [NM_001001916]
6884	GSG2	Hs.534059	0.20917	Homo sapiens germ cell associated 2 (haspin) (GSG2), mRNA [NM_031965]
53118	CCDC148	Hs.668597	0.201089	Homo sapiens coiled-coil domain containing 148 (CCDC148), transcript variant 1, mRNA [NM_138803]
37558	NOVA1	Hs.31588	0.25388	Homo sapiens neuro-oncological ventral antigen 1 (NOVA1), transcript variant 3, mRNA [NM_006491]
15434	lnc-SNX24-1	Hs.628766	0.126795	DA967691 STOMA2 Homo sapiens cDNA clone STOMA2006371 5', mRNA sequence [DA967691]
8791	LYPD6	Hs.21929	0.168281	Homo sapiens LY6/PLAUR domain containing 6 (LYPD6), transcript variant 2, mRNA [NM_194317]
42482	SNORD9	Hs.675950	0.15283	Homo sapiens small nucleolar RNA, C/D box 9 (SNORD9), small nucleolar RNA [NR_003029]
10943	LOC150051	Hs.742325	0.288406	PREDICTED: Homo sapiens uncharacterized LOC150051 (LOC150051), misc_RNA [XR_109661]
12729	ATCAY	Hs.418055	0.0245122	Homo sapiens ataxia, cerebellar, Cayman type (ATCAY), mRNA [NM_033064]
12142	ERICH2	Hs.443729	0.110097	Homo sapiens glutamate-rich 2 (ERICH2), transcript variant 1, mRNA [NM_001290030]
51875	FGF18	Hs.87191	0.258829	Homo sapiens fibroblast growth factor 18 (FGF18), mRNA [NM_003862]
62935	UNC5C	Hs.388565	0.0685837	Homo sapiens unc-5 homolog C (C. elegans) (UNC5C), mRNA [NM_003728]
51845	ENPP6	Hs.297814	0.0490949	Homo sapiens ectonucleotide pyrophosphatase/phosphodiesterase 6 (ENPP6), mRNA [NM_153343]
934	TRIM42	Hs.343487	0.275625	Homo sapiens tripartite motif containing 42 (TRIM42), mRNA [NM_152616]
24395	ARHGEF39	Hs.534579	0.0848391	Homo sapiens Rho guanine nucleotide exchange factor (GEF) 39 (ARHGEF39), mRNA [NM_032818]
51800	LOC101927139		0.215781	Homo sapiens uncharacterized LOC101927139 (LOC101927139), long non-coding RNA [NR_123718]
62567	ATCAY	Hs.418055	0.0617602	Homo sapiens ataxia, cerebellar, Cayman type (ATCAY), mRNA [NM_033064]
53316	ADAMTS17	Hs.513200	0.262244	ADAM metallopeptidase with thrombospondin type 1 motif, 17 [Source:HGNC Symbol;Acc:HGNC:17109] [ENST00000378898]
60206	LOC441204	Hs.587432	0.216662	Homo sapiens uncharacterized LOC441204 (LOC441204), long non-coding RNA [NR_015364]
49288	MGC27382	Hs.352665	0.15453	Homo sapiens uncharacterized MGC27382 (MGC27382), long non-coding RNA [NR_027310]
43252	C1orf115	Hs.519839	0.331926	Homo sapiens chromosome 1 open reading frame 115 (C1orf115), mRNA [NM_024709]
7516	DNAH7	Hs.97403	0.294492	Homo sapiens dynein, axonemal, heavy chain 7 (DNAH7), mRNA [NM_018897]
53579	LPHN3	Hs.570770	0.146043	Homo sapiens latrophilin 3 (LPHN3), mRNA [NM_015236]
22216	lnc-REEP5-1		0.0684432	LNCipedia lincRNA (lnc-REEP5-1), lincRNA [lnc-REEP5-1:1]
54241	NEB	Hs.588655	0.246771	Homo sapiens nebulin (NEB), transcript variant 1, mRNA [NM_001164507]
60446	lnc-SERINC1-1		0.275143	LNCipedia lincRNA (lnc-SERINC1-1), lincRNA [lnc-SERINC1-1:1]
39615	PMFBP1	Hs.714939	0.268724	Homo sapiens polyamine modulated factor 1 binding protein 1 (PMFBP1), transcript variant 1, mRNA [NM_031293]
1334	LPHN3	Hs.570770	0.155696	Homo sapiens latrophilin 3 (LPHN3), mRNA [NM_015236]
16853	SMIM21	Hs.666744	0.286984	small integral membrane protein 21 [Source:HGNC Symbol;Acc:HGNC:27598] [ENST00000579022]
42967	LINC01377		0.28219	Homo sapiens long intergenic non-protein coding RNA 1377 (LINC01377), long non-coding RNA [NR_104617]
52032	LPHN3	Hs.570770	0.134037	Homo sapiens latrophilin 3 (LPHN3), mRNA [NM_015236]
36790	ATCAY	Hs.418055	0.0302993	Homo sapiens ataxia, cerebellar, Cayman type (ATCAY), mRNA [NM_033064]
40045	lnc-SIPA1L1-1		0.203277	LNCipedia lincRNA (lnc-SIPA1L1-1), lincRNA [lnc-SIPA1L1-1:1]
50017	lnc-CDK20-1		0.216664	LNCipedia lincRNA (lnc-CDK20-1), lincRNA [lnc-CDK20-1:1]
34101	CRMP1	Hs.135270	0.269335	Homo sapiens collapsin response mediator protein 1 (CRMP1), transcript variant 1, mRNA [NM_001014809]
49293	PURG	Hs.373778	0.308781	Homo sapiens purine-rich element binding protein G (PURG), transcript variant A, mRNA [NM_013357]
45021	CLDN18	Hs.655324	0.0643197	Homo sapiens claudin 18 (CLDN18), transcript variant 1, mRNA [NM_016369]
7936	C10orf91	Hs.375059	0.222503	Homo sapiens chromosome 10 open reading frame 91 (C10orf91), mRNA [NM_173541]
57052	LYNX1	Hs.158665	0.325685	Ly6/neurotoxin 1 [Source:HGNC Symbol;Acc:HGNC:29604] [ENST00000615007]
36938	LOC104613533	Hs.97584	0.324965	Homo sapiens uncharacterized LOC104613533 (LOC104613533), long non-coding RNA [NR_126501]
50041	LINC01168	Hs.252872	0.165322	Homo sapiens long intergenic non-protein coding RNA 1168 (LINC01168), long non-coding RNA [NR_046231]
12358	lnc-STK32B-1	Hs.590193	0.232767	DB207493 TRACH2 Homo sapiens cDNA clone TRACH2020092 5', mRNA sequence [DB207493]
18852	CDX4	Hs.553488	0.305396	Homo sapiens caudal type homeobox 4 (CDX4), mRNA [NM_005193]
23840	lnc-NHLRC3-1		0.291269	LNCipedia lincRNA (lnc-NHLRC3-1), lincRNA [lnc-NHLRC3-1:1]
38827	LPHN3	Hs.570770	0.154095	Homo sapiens latrophilin 3 (LPHN3), mRNA [NM_015236]
39860	LPHN3	Hs.570770	0.128887	Homo sapiens latrophilin 3 (LPHN3), mRNA [NM_015236]
13128	HAAO	Hs.368805	0.158935	Homo sapiens 3-hydroxyanthranilate 3,4-dioxygenase (HAAO), mRNA [NM_012205]
43613	lnc-ROBO4-1		0.147269	LNCipedia lincRNA (lnc-ROBO4-1), lincRNA [lnc-ROBO4-1:1]
60356	HDAC9	Hs.196054	0.177796	Homo sapiens histone deacetylase 9 (HDAC9), transcript variant 1, mRNA [NM_058176]
47395	C1orf143	Hs.146774	0.205161	RST35100 Athersys RAGE Library Homo sapiens cDNA, mRNA sequence [BG215431]
42700	PRKCB	Hs.460355	0.116926	Homo sapiens protein kinase C, beta (PRKCB), transcript variant 2, mRNA [NM_002738]
59216	SLC29A2	Hs.569017	0.258439	Homo sapiens solute carrier family 29 (equilibrative nucleoside transporter), member 2 (SLC29A2), transcript variant 2, mRNA [NM_001532]
9805	TTTY13	Hs.615432	0.303663	Homo sapiens testis-specific transcript, Y-linked 13 (non-protein coding) (TTTY13), long non-coding RNA [NR_001537]
4966	lnc-SCEL-1		0.111489	LNCipedia lincRNA (lnc-SCEL-1), lincRNA [lnc-SCEL-1:1]
16504	LINC01029	Hs.738663	0.293778	long intergenic non-protein coding RNA 1029 [Source:HGNC Symbol;Acc:HGNC:49015] [ENST00000578833]
41103	LPHN3	Hs.570770	0.147104	Homo sapiens latrophilin 3 (LPHN3), mRNA [NM_015236]
8830	IL21R	Hs.210546	0.10111	Homo sapiens interleukin 21 receptor (IL21R), transcript variant 2, mRNA [NM_181078]
40208	C17orf112	Hs.146556	0.247628	Homo sapiens chromosome 17 open reading frame 112 (C17orf112), mRNA [NM_001243552]
16584	lnc-AC131097.4.1-3		0.262298	LNCipedia lincRNA (lnc-AC131097.4.1-3), lincRNA [lnc-AC131097.4.1-3:5]
60733	lnc-JPH3-3		0.213387	LNCipedia lincRNA (lnc-JPH3-3), lincRNA [lnc-JPH3-3:6]
46902	lnc-THBS1-1		0.321179	LNCipedia lincRNA (lnc-THBS1-1), lincRNA [lnc-THBS1-1:2]
38546	lnc-TLR4-2		0.290599	LNCipedia lincRNA (lnc-TLR4-2), lincRNA [lnc-TLR4-2:1]
20058	LOC101928004	Hs.311968	0.255262	PREDICTED: Homo sapiens uncharacterized LOC101928004 (LOC101928004), transcript variant X2, ncRNA [XR_241967]
10625	XLOC_l2_010511		0.295825	BROAD Institute lincRNA (XLOC_l2_010511), lincRNA [TCONS_l2_00019717]
18390	MKI67	Hs.80976	0.245559	Homo sapiens marker of proliferation Ki-67 (MKI67), transcript variant 1, mRNA [NM_002417]
32224	ZNF711	Hs.326801	0.110986	Homo sapiens zinc finger protein 711 (ZNF711), mRNA [NM_021998]
43034	RSU1		0.0205625	Ras suppressor protein 1 [Source:HGNC Symbol;Acc:HGNC:10464] [ENST00000464074]
10972	KCND2	Hs.654739	0.13853	Homo sapiens potassium channel, voltage gated Shal related subfamily D, member 2 (KCND2), mRNA [NM_012281]
25992	ATCAY	Hs.418055	0.0290692	Homo sapiens ataxia, cerebellar, Cayman type (ATCAY), mRNA [NM_033064]
16361	LOC729506	Hs.566412	0.317364	Homo sapiens uncharacterized LOC729506 (LOC729506), long non-coding RNA [NR_039984]
54069	BRINP3	Hs.65765	0.189642	Homo sapiens bone morphogenetic protein/retinoic acid inducible neural-specific 3 (BRINP3), mRNA [NM_199051]
33617	LINC00704	Hs.634869	0.22652	Homo sapiens long intergenic non-protein coding RNA 704 (LINC00704), long non-coding RNA [NR_024475]
17387	LINC01028	Hs.639899	0.295391	Homo sapiens long intergenic non-protein coding RNA 1028 (LINC01028), transcript variant 1, long non-coding RNA [NR_104129]
11370	ANKRD30BP2	Hs.558645	0.303338	Homo sapiens ankyrin repeat domain 30B pseudogene 2 (ANKRD30BP2), non-coding RNA [NR_026916]
57784	SCARNA23	Hs.689695	0.219933	Homo sapiens small Cajal body-specific RNA 23 (SCARNA23), guide RNA [NR_003007]
48982	FANCA	Hs.744083	0.307301	Homo sapiens Fanconi anemia, complementation group A (FANCA), transcript variant 1, mRNA [NM_000135]
61605	TMTC2	Hs.577775	0.311303	Homo sapiens transmembrane and tetratricopeptide repeat containing 2 (TMTC2), mRNA [NM_152588]
38199	RNF144A	Hs.22146	0.173727	Homo sapiens ring finger protein 144A (RNF144A), mRNA [NM_014746]
20060	LOC727799	Hs.535896	0.316848	Homo sapiens cDNA FLJ45789 fis, clone NOVAR2000783. [AK127690]
62045	lnc-CD109-1		0.0997883	LNCipedia lincRNA (lnc-CD109-1), lincRNA [lnc-CD109-1:1]
60734	GAL3ST4	Hs.44856	0.0733188	Homo sapiens galactose-3-O-sulfotransferase 4 (GAL3ST4), mRNA [NM_024637]
46471	GNGT1	Hs.732212	0.0612131	Homo sapiens guanine nucleotide binding protein (G protein), gamma transducing activity polypeptide 1 (GNGT1), mRNA [NM_021955]
29299	DOCK2	Hs.586174	0.301331	Homo sapiens dedicator of cytokinesis 2 (DOCK2), mRNA [NM_004946]
55667	BRINP3	Hs.65765	0.26907	Homo sapiens bone morphogenetic protein/retinoic acid inducible neural-specific 3 (BRINP3), mRNA [NM_199051]
52590	NEK2	Hs.153704	0.0523221	Homo sapiens NIMA-related kinase 2 (NEK2), transcript variant 1, mRNA [NM_002497]
33936	FAM149A	Hs.744961	0.249314	Homo sapiens family with sequence similarity 149, member A (FAM149A), transcript variant 1, mRNA [NM_015398]
26005	XLOC_l2_015536		0.324142	BROAD Institute lincRNA (XLOC_l2_015536), lincRNA [TCONS_l2_00030224]
51098	CCNJL	Hs.14070	0.332921	Homo sapiens cyclin J-like (CCNJL), mRNA [NM_024565]
14837	LL22NC03-75H12.2	Hs.589927	0.256028	Homo sapiens uncharacterized LOC101927722 (LL22NC03-75H12.2), long non-coding RNA [NR_109967]
5405	TSL	Hs.571330	0.311135	Homo sapiens testis-expressed, seven-twelve, leukemia (TSL), transcript variant 1, long non-coding RNA [NR_122122]
43294	lnc-MRPS25-4		0.293617	LNCipedia lincRNA (lnc-MRPS25-4), lincRNA [lnc-MRPS25-4:1]
62003	MYBL1	Hs.445898	0.271483	Homo sapiens v-myb avian myeloblastosis viral oncogene homolog-like 1 (MYBL1), transcript variant 1, mRNA [NM_001080416]
39170	TMSB15A	Hs.56145	0.131033	Homo sapiens thymosin beta 15a (TMSB15A), mRNA [NM_021992]
54430	MBP	Hs.551713	0.30207	Homo sapiens myelin basic protein (MBP), transcript variant 7, mRNA [NM_001025101]
9719	BRINP3	Hs.65765	0.18226	Homo sapiens bone morphogenetic protein/retinoic acid inducible neural-specific 3 (BRINP3), mRNA [NM_199051]
48392	VTRNA1-2		0.224006	Homo sapiens vault RNA 1-2 (VTRNA1-2), vault RNA [NR_026704]
10898	DEFB128	Hs.516818	0.206317	Homo sapiens defensin, beta 128 (DEFB128), mRNA [NM_001037732]
61326	GSC	Hs.440438	0.224021	Homo sapiens goosecoid homeobox (GSC), mRNA [NM_173849]
40734	ODF3	Hs.350949	0.0747733	Homo sapiens outer dense fiber of sperm tails 3 (ODF3), transcript variant 1, mRNA [NM_053280]
13085	GRP	Hs.153444	0.259349	Homo sapiens gastrin-releasing peptide (GRP), transcript variant 1, mRNA [NM_002091]
59693	lnc-RNF152-1		0.0800497	LNCipedia lincRNA (lnc-RNF152-1), lincRNA [lnc-RNF152-1:1]
27616	PURG	Hs.373778	0.198587	Homo sapiens purine-rich element binding protein G (PURG), transcript variant A, mRNA [NM_013357]
10633	CEP128	Hs.162889	0.256891	Homo sapiens centrosomal protein 128kDa (CEP128), mRNA [NM_152446]
15740	INSIG1	Hs.520819	0.172547	Homo sapiens insulin induced gene 1 (INSIG1), transcript variant 1, mRNA [NM_005542]
31011	RPA4	Hs.659349	0.222795	Homo sapiens replication protein A4, 30kDa (RPA4), mRNA [NM_013347]
2714	PLXDC2	Hs.658134	0.163593	Homo sapiens plexin domain containing 2 (PLXDC2), transcript variant 1, mRNA [NM_032812]
12349	SLITRK5	Hs.591208	0.0131074	Homo sapiens SLIT and NTRK-like family, member 5 (SLITRK5), mRNA [NM_015567]
6442	COLEC11	Hs.32603	0.315341	Homo sapiens collectin sub-family member 11 (COLEC11), transcript variant 2, mRNA [NM_199235]
44067	lnc-C6orf115-1		0.198031	LNCipedia lincRNA (lnc-C6orf115-1), lincRNA [lnc-C6orf115-1:1]
54612	CCDC183	Hs.728796	0.258308	Homo sapiens coiled-coil domain containing 183 (CCDC183), mRNA [NM_001039374]
21749	LPPR4	Hs.13245	0.252952	Homo sapiens lipid phosphate phosphatase-related protein type 4 (LPPR4), transcript variant 1, mRNA [NM_014839]
6417	COLEC11	Hs.32603	0.311541	Homo sapiens collectin sub-family member 11 (COLEC11), transcript variant 2, mRNA [NM_199235]
38106	BRINP3	Hs.65765	0.151211	Homo sapiens bone morphogenetic protein/retinoic acid inducible neural-specific 3 (BRINP3), mRNA [NM_199051]
51151	LINC00410	Hs.742599	0.297819	Homo sapiens long intergenic non-protein coding RNA 410 (LINC00410), long non-coding RNA [NR_027039]
60789	ID2	Hs.180919	0.160598	Homo sapiens inhibitor of DNA binding 2, dominant negative helix-loop-helix protein (ID2), mRNA [NM_002166]
41544	TMEM200C	Hs.346566	0.0604448	Homo sapiens transmembrane protein 200C (TMEM200C), mRNA [NM_001080209]
31848	UACA	Hs.108049	0.282885	Homo sapiens uveal autoantigen with coiled-coil domains and ankyrin repeats (UACA), transcript variant 2, mRNA [NM_001008224]
52053	HIST1H1B	Hs.131956	0.0269473	Homo sapiens histone cluster 1, H1b (HIST1H1B), mRNA [NM_005322]
55397	CEP55	Hs.14559	0.0786604	Homo sapiens centrosomal protein 55kDa (CEP55), transcript variant 1, mRNA [NM_018131]
43790	SSX3	Hs.558445	0.217986	Homo sapiens synovial sarcoma, X breakpoint 3 (SSX3), mRNA [NM_021014]
61969	LOC102467146	Hs.722922	0.266497	Homo sapiens uncharacterized LOC102467146 (LOC102467146), long non-coding RNA [NR_104663]
14358	NPR3	Hs.13528	0.260558	Homo sapiens natriuretic peptide receptor 3 (NPR3), transcript variant 2, mRNA [NM_000908]
62092	CCNA2	Hs.58974	0.134553	Homo sapiens cyclin A2 (CCNA2), mRNA [NM_001237]
12809	lnc-TMEM132C-7		0.261346	LNCipedia lincRNA (lnc-TMEM132C-7), lincRNA [lnc-TMEM132C-7:1]
28097	HIST1H1A	Hs.150206	0.2169	Homo sapiens histone cluster 1, H1a (HIST1H1A), mRNA [NM_005325]
50037	CD19	Hs.652262	0.323447	Homo sapiens CD19 molecule (CD19), transcript variant 2, mRNA [NM_001770]
2222	CPE	Hs.75360	0.254005	Homo sapiens carboxypeptidase E (CPE), mRNA [NM_001873]
43128	lnc-SMARCA2-2		0.175369	LNCipedia lincRNA (lnc-SMARCA2-2), lincRNA [lnc-SMARCA2-2:1]
44856	LOC101928438	Hs.637767	0.0132715	Homo sapiens uncharacterized LOC101928438 (LOC101928438), long non-coding RNA [NR_109802]
39355	PGM2L1	Hs.26612	0.20394	Homo sapiens phosphoglucomutase 2-like 1 (PGM2L1), mRNA [NM_173582]
54993	LMNB1	Hs.89497	0.0950175	Homo sapiens lamin B1 (LMNB1), transcript variant 1, mRNA [NM_005573]
2351	EDNRB	Hs.82002	0.149462	Homo sapiens endothelin receptor type B (EDNRB), transcript variant 2, mRNA [NM_003991]
56036	ST3GAL6	Hs.148716	0.216153	Homo sapiens ST3 beta-galactoside alpha-2,3-sialyltransferase 6 (ST3GAL6), transcript variant 1, mRNA [NM_006100]
6069	ST3GAL6	Hs.148716	0.147017	Homo sapiens ST3 beta-galactoside alpha-2,3-sialyltransferase 6 (ST3GAL6), transcript variant 1, mRNA [NM_006100]
9113	lnc-HMCN1-2		0.0960092	LNCipedia lincRNA (lnc-HMCN1-2), lincRNA [lnc-HMCN1-2:2]
40513	C11orf96	Hs.530443	0.192839	Homo sapiens chromosome 11 open reading frame 96 (C11orf96), mRNA [NM_001145033]
43386	FAXC	Hs.573245	0.110446	Homo sapiens failed axon connections homolog (Drosophila) (FAXC), mRNA [NM_032511]
4649	FANCD2	Hs.208388	0.324533	Homo sapiens Fanconi anemia, complementation group D2 (FANCD2), transcript variant 2, mRNA [NM_001018115]
48327	AKAP12	Hs.371240	0.322694	Homo sapiens A kinase (PRKA) anchor protein 12 (AKAP12), transcript variant 2, mRNA [NM_144497]
40939	GBP5	Hs.513726	0.321577	Homo sapiens guanylate binding protein 5 (GBP5), transcript variant 1, mRNA [NM_052942]
45361	TRAM1L1	Hs.570737	0.203679	Homo sapiens translocation associated membrane protein 1-like 1 (TRAM1L1), mRNA [NM_152402]
4497	PURG	Hs.373778	0.190722	Homo sapiens purine-rich element binding protein G (PURG), transcript variant A, mRNA [NM_013357]
39577	COLEC11	Hs.32603	0.308132	Homo sapiens collectin sub-family member 11 (COLEC11), transcript variant 2, mRNA [NM_199235]
35751	TUBB2B	Hs.300701	0.0982844	Homo sapiens tubulin, beta 2B class IIb (TUBB2B), mRNA [NM_178012]
49334	OR10G3	Hs.554581	0.257076	Homo sapiens olfactory receptor, family 10, subfamily G, member 3 (OR10G3), mRNA [NM_001005465]
13591	ATG9B	Hs.707300	0.300218	Homo sapiens autophagy related 9B (ATG9B), transcript variant 1, mRNA [NM_173681]
26750	OR5J2	Hs.537145	0.273916	Homo sapiens olfactory receptor, family 5, subfamily J, member 2 (OR5J2), mRNA [NM_001005492]
16175	RNF144A-AS1	Hs.559010	0.115961	Homo sapiens RNF144A antisense RNA 1 (RNF144A-AS1), long non-coding RNA [NR_033997]
45312	LPHN3	Hs.570770	0.155788	Homo sapiens latrophilin 3 (LPHN3), mRNA [NM_015236]
48788	PURG	Hs.373778	0.292346	Homo sapiens purine-rich element binding protein G (PURG), transcript variant A, mRNA [NM_013357]
7801	SYT1	Hs.310545	0.176096	Homo sapiens synaptotagmin I (SYT1), transcript variant 1, mRNA [NM_005639]
18584	ASPM	Hs.121028	0.059547	Homo sapiens asp (abnormal spindle) homolog, microcephaly associated (Drosophila) (ASPM), transcript variant 1, mRNA [NM_018136]
25066	TWIST1		0.304278	PREDICTED: Homo sapiens twist family bHLH transcription factor 1 (TWIST1), transcript variant X2, misc_RNA [XR_428085]
56575	NECAB2	Hs.140950	0.319754	Homo sapiens N-terminal EF-hand calcium binding protein 2 (NECAB2), mRNA [NM_019065]
37450	TMEM26	Hs.623955	0.302287	Homo sapiens transmembrane protein 26 (TMEM26), mRNA [NM_178505]
15339	lnc-EGFL6-2		0.239568	LNCipedia lincRNA (lnc-EGFL6-2), lincRNA [lnc-EGFL6-2:1]
27265	LINC00582	Hs.25555	0.236955	Homo sapiens long intergenic non-protein coding RNA 582 (LINC00582), long non-coding RNA [NR_034037]
6133	SIM1	Hs.520293	0.305732	Homo sapiens single-minded family bHLH transcription factor 1 (SIM1), mRNA [NM_005068]
19561	AIM1	Hs.744905	0.332939	Homo sapiens absent in melanoma 1 (AIM1), mRNA [NM_001624]
34118	CCNA2	Hs.58974	0.149334	Homo sapiens cyclin A2 (CCNA2), mRNA [NM_001237]
48131	RGS18	Hs.440890	0.160376	Homo sapiens regulator of G-protein signaling 18 (RGS18), mRNA [NM_130782]
16811	JAKMIP2	Hs.744926	0.131637	Homo sapiens janus kinase and microtubule interacting protein 2 (JAKMIP2), transcript variant 3, mRNA [NM_014790]
62406	KIF11	Hs.8878	0.224323	Homo sapiens kinesin family member 11 (KIF11), mRNA [NM_004523]
6289	CEP55	Hs.14559	0.0892579	Homo sapiens centrosomal protein 55kDa (CEP55), transcript variant 1, mRNA [NM_018131]
8660	PURG	Hs.373778	0.181082	Homo sapiens purine-rich element binding protein G (PURG), transcript variant A, mRNA [NM_013357]
12586	lnc-RPP30-2		0.115351	LNCipedia lincRNA (lnc-RPP30-2), lincRNA [lnc-RPP30-2:1]
34287	ID2	Hs.180919	0.185401	Homo sapiens inhibitor of DNA binding 2, dominant negative helix-loop-helix protein (ID2), mRNA [NM_002166]
62566	PDE4D	Hs.117545	0.0662627	Homo sapiens phosphodiesterase 4D, cAMP-specific (PDE4D), transcript variant 3, mRNA [NM_001165899]
40730	ARHGAP11B	Hs.659621	0.311985	Homo sapiens Rho GTPase activating protein 11B (ARHGAP11B), mRNA [NM_001039841]
6035	IFT74	Hs.145402	0.277365	Homo sapiens intraflagellar transport 74 (IFT74), transcript variant 4, mRNA [NM_001099224]
55166	POSTN	Hs.136348	0.105998	Homo sapiens periostin, osteoblast specific factor (POSTN), transcript variant 1, mRNA [NM_006475]
49514	UBA6	Hs.212774	0.292143	Homo sapiens ubiquitin-like modifier activating enzyme 6 (UBA6), mRNA [NM_018227]
16667	TMEM100	Hs.173233	0.12673	Homo sapiens transmembrane protein 100 (TMEM100), transcript variant 2, mRNA [NM_018286]
20618	CXCR4	Hs.593413	0.21068	Homo sapiens chemokine (C-X-C motif) receptor 4 (CXCR4), transcript variant 1, mRNA [NM_001008540]
20915	MFSD6L	Hs.213603	0.246446	Homo sapiens major facilitator superfamily domain containing 6-like (MFSD6L), mRNA [NM_152599]
7500	EFCC1	Hs.134807	0.174049	Homo sapiens EF-hand and coiled-coil domain containing 1 (EFCC1), mRNA [NM_024768]
47040	SOX11	Hs.432638	0.118111	Homo sapiens SRY (sex determining region Y)-box 11 (SOX11), mRNA [NM_003108]
26909	TACC3	Hs.104019	0.146512	Homo sapiens transforming, acidic coiled-coil containing protein 3 (TACC3), mRNA [NM_006342]
36799	SLC36A3	Hs.720893	0.325401	Homo sapiens solute carrier family 36, member 3 (SLC36A3), transcript variant 1, mRNA [NM_001145017]
14290	LOC100288637	Hs.668950	0.326054	Homo sapiens OTU deubiquitinase 7A pseudogene (LOC100288637), transcript variant 1, non-coding RNA [NR_038253]
12136	COLEC11	Hs.32603	0.287509	Homo sapiens collectin sub-family member 11 (COLEC11), transcript variant 2, mRNA [NM_199235]
10253	BRINP3	Hs.65765	0.269398	Homo sapiens bone morphogenetic protein/retinoic acid inducible neural-specific 3 (BRINP3), mRNA [NM_199051]
61555	CEP55	Hs.14559	0.0596799	Homo sapiens centrosomal protein 55kDa (CEP55), transcript variant 1, mRNA [NM_018131]
9221	CDKN3	Hs.84113	0.201659	Homo sapiens cyclin-dependent kinase inhibitor 3 (CDKN3), transcript variant 1, mRNA [NM_005192]
49367	NEK2	Hs.153704	0.0354265	Homo sapiens NIMA-related kinase 2 (NEK2), transcript variant 1, mRNA [NM_002497]
6318	KIF20A	Hs.718626	0.0326277	Homo sapiens kinesin family member 20A (KIF20A), mRNA [NM_005733]
33262	lnc-TSC22D1-1		0.319297	LNCipedia lincRNA (lnc-TSC22D1-1), lincRNA [lnc-TSC22D1-1:1]
39767	CTNND2	Hs.314543	0.289754	Homo sapiens catenin (cadherin-associated protein), delta 2 (CTNND2), transcript variant 1, mRNA [NM_001332]
29385	TMEM128	Hs.12845	0.316156	Homo sapiens transmembrane protein 128 (TMEM128), transcript variant 3, mRNA [NM_032927]
6530	SNORD27		0.332939	Homo sapiens small nucleolar RNA, C/D box 27 (SNORD27), small nucleolar RNA [NR_002563]
7698	PLK1	Hs.592049	0.165231	polo-like kinase 1 [Source:HGNC Symbol;Acc:HGNC:9077] [ENST00000562272]
31342	PURG	Hs.373778	0.160669	Homo sapiens purine-rich element binding protein G (PURG), transcript variant A, mRNA [NM_013357]
48095	CLEC14A	Hs.525307	0.204977	Homo sapiens C-type lectin domain family 14, member A (CLEC14A), mRNA [NM_175060]
47792	lnc-GFRA2-1		0.205767	LNCipedia lincRNA (lnc-GFRA2-1), lincRNA [lnc-GFRA2-1:1]
44278	POFUT1	Hs.472409	0.313747	Homo sapiens protein O-fucosyltransferase 1 (POFUT1), transcript variant 1, mRNA [NM_015352]
36840	BRINP3	Hs.65765	0.182259	Homo sapiens bone morphogenetic protein/retinoic acid inducible neural-specific 3 (BRINP3), mRNA [NM_199051]
4646	KLHL13	Hs.348262	0.287741	Homo sapiens kelch-like family member 13 (KLHL13), transcript variant 1, mRNA [NM_033495]
62785	TPX2	Hs.244580	0.32029	Homo sapiens TPX2, microtubule-associated (TPX2), mRNA [NM_012112]
19389	OXER1	Hs.168439	0.174956	Homo sapiens oxoeicosanoid (OXE) receptor 1 (OXER1), mRNA [NM_148962]
39392	FAM162B	Hs.126712	0.236476	Homo sapiens family with sequence similarity 162, member B (FAM162B), mRNA [NM_001085480]
15428	FANCD2	Hs.208388	0.217468	Homo sapiens Fanconi anemia, complementation group D2 (FANCD2), transcript variant 2, mRNA [NM_001018115]
27880	E2F2	Hs.194333	0.13657	Homo sapiens E2F transcription factor 2 (E2F2), mRNA [NM_004091]
24230	CDKN2A-AS1	Hs.721053	0.306279	Homo sapiens CDKN2A antisense RNA 1 (head to head) (CDKN2A-AS1), long non-coding RNA [NR_024274]
41334	lnc-RP11-201M22.1.1-2		0.0902733	LNCipedia lincRNA (lnc-RP11-201M22.1.1-2), lincRNA [lnc-RP11-201M22.1.1-2:3]
48484	COLEC11	Hs.32603	0.31939	Homo sapiens collectin sub-family member 11 (COLEC11), transcript variant 2, mRNA [NM_199235]
31867	CCNF	Hs.1973	0.305715	Homo sapiens cyclin F (CCNF), mRNA [NM_001761]
44922	UPB1	Hs.731656	0.24002	Homo sapiens ureidopropionase, beta (UPB1), mRNA [NM_016327]
15062	GAS2L3	Hs.20575	0.28191	Homo sapiens growth arrest-specific 2 like 3 (GAS2L3), transcript variant 1, mRNA [NM_174942]
25560	EXO1	Hs.498248	0.302579	Homo sapiens exonuclease 1 (EXO1), transcript variant 3, mRNA [NM_003686]
15902	CCND2	Hs.376071	0.234377	Homo sapiens cyclin D2 (CCND2), mRNA [NM_001759]
52131	PIGK	Hs.178305	0.231268	Homo sapiens phosphatidylinositol glycan anchor biosynthesis, class K (PIGK), mRNA [NM_005482]
48989	BRCA2	Hs.34012	0.276496	Homo sapiens breast cancer 2, early onset (BRCA2), mRNA [NM_000059]
17888	LINC01205	Hs.477089	0.324415	Homo sapiens long intergenic non-protein coding RNA 1205 (LINC01205), transcript variant 2, long non-coding RNA [NR_109841]
18994	SLC26A2	Hs.302738	0.233999	Homo sapiens solute carrier family 26 (anion exchanger), member 2 (SLC26A2), mRNA [NM_000112]
55214	SNORD66		0.192287	Homo sapiens small nucleolar RNA, C/D box 66 (SNORD66), small nucleolar RNA [NR_003055]
13573	TRABD2A	Hs.469134	0.236064	Homo sapiens TraB domain containing 2A (TRABD2A), transcript variant 1, mRNA [NM_001277053]
34995	PDE3B	Hs.445711	0.156752	Homo sapiens phosphodiesterase 3B, cGMP-inhibited (PDE3B), mRNA [NM_000922]
59271	RGCC	Hs.507866	0.30208	Homo sapiens regulator of cell cycle (RGCC), mRNA [NM_014059]
23745	BIRC5	Hs.744872	0.0978667	Homo sapiens baculoviral IAP repeat containing 5 (BIRC5), transcript variant 3, mRNA [NM_001012271]
57737	PHKA1	Hs.201379	0.281495	Homo sapiens phosphorylase kinase, alpha 1 (muscle) (PHKA1), transcript variant 1, mRNA [NM_002637]
18307	ACSL3	Hs.655772	0.246233	Homo sapiens acyl-CoA synthetase long-chain family member 3 (ACSL3), transcript variant 1, mRNA [NM_004457]
32438	CCDC150	Hs.132519	0.287875	Homo sapiens coiled-coil domain containing 150 (CCDC150), mRNA [NM_001080539]
28026	CENPH	Hs.631967	0.230785	Homo sapiens centromere protein H (CENPH), mRNA [NM_022909]
30398	SPESP1	Hs.657932	0.263459	Homo sapiens sperm equatorial segment protein 1 (SPESP1), mRNA [NM_145658]
12468	CEP55	Hs.14559	0.0749917	Homo sapiens centrosomal protein 55kDa (CEP55), transcript variant 1, mRNA [NM_018131]
46521	lnc-HNF1A-1		0.122033	LNCipedia lincRNA (lnc-HNF1A-1), lincRNA [lnc-HNF1A-1:4]
56541	CCNB1	Hs.23960	0.225622	Homo sapiens cyclin B1 (CCNB1), mRNA [NM_031966]
47612	LRRC2	Hs.657345	0.292922	Homo sapiens leucine rich repeat containing 2 (LRRC2), mRNA [NM_024512]
29521	CEP55	Hs.14559	0.0692046	Homo sapiens centrosomal protein 55kDa (CEP55), transcript variant 1, mRNA [NM_018131]
20244	STEAP4	Hs.521008	0.28702	Homo sapiens STEAP family member 4 (STEAP4), transcript variant 2, mRNA [NM_001205315]
10380	CDK1	Hs.732435	0.0555794	Homo sapiens cyclin-dependent kinase 1 (CDK1), transcript variant 1, mRNA [NM_001786]
43786	P4HA3	Hs.660541	0.197082	Homo sapiens prolyl 4-hydroxylase, alpha polypeptide III (P4HA3), transcript variant 1, mRNA [NM_182904]
19061	SQLE	Hs.71465	0.328612	Homo sapiens squalene epoxidase (SQLE), mRNA [NM_003129]
39664	RAPGEF4	Hs.470646	0.32082	Homo sapiens Rap guanine nucleotide exchange factor (GEF) 4 (RAPGEF4), transcript variant 1, mRNA [NM_007023]
10671	NTNG1	Hs.732535	0.219596	Homo sapiens netrin G1 (NTNG1), transcript variant 1, mRNA [NM_001113226]
42935	TRPC4	Hs.262960	0.267153	Homo sapiens transient receptor potential cation channel, subfamily C, member 4 (TRPC4), transcript variant alpha, mRNA [NM_016179]
14823	lnc-MFSD4-2		0.301211	LNCipedia lincRNA (lnc-MFSD4-2), lincRNA [lnc-MFSD4-2:1]
31520	TOP2A	Hs.156346	0.0631706	Homo sapiens topoisomerase (DNA) II alpha 170kDa (TOP2A), mRNA [NM_001067]
46403	HERC3	Hs.35804	0.241378	Homo sapiens HECT and RLD domain containing E3 ubiquitin protein ligase 3 (HERC3), transcript variant 1, mRNA [NM_014606]
62859	CCNA2	Hs.58974	0.101957	Homo sapiens cyclin A2 (CCNA2), mRNA [NM_001237]
48340	ZNF385D	Hs.21026	0.2	Homo sapiens zinc finger protein 385D (ZNF385D), mRNA [NM_024697]
59783	KIF20A	Hs.718626	0.0457878	Homo sapiens kinesin family member 20A (KIF20A), mRNA [NM_005733]
7288	THRB-AS1	Hs.631912	0.17367	Homo sapiens THRB antisense RNA 1 (THRB-AS1), long non-coding RNA [NR_046244]
11728	PLK4	Hs.172052	0.296424	Homo sapiens polo-like kinase 4 (PLK4), transcript variant 1, mRNA [NM_014264]
37205	AKAP12	Hs.371240	0.30548	Homo sapiens A kinase (PRKA) anchor protein 12 (AKAP12), transcript variant 2, mRNA [NM_144497]
62358	CENPH	Hs.631967	0.231454	Homo sapiens centromere protein H (CENPH), mRNA [NM_022909]
18903	HMMR	Hs.740467	0.0467724	Homo sapiens hyaluronan-mediated motility receptor (RHAMM) (HMMR), transcript variant 2, mRNA [NM_012484]
28994	lnc-AC016745.1-2	Hs.355655	0.179047	Homo sapiens cDNA FLJ36584 fis, clone TRACH2013450. [AK093903]
33946	lnc-MKLN1-1		0.19254	WO 2014077354-A/3: Long non-coding RNA for anticancer therapy. [HW531571]
24585	CENPE	Hs.75573	0.144186	Homo sapiens centromere protein E, 312kDa (CENPE), transcript variant 1, mRNA [NM_001813]
43626	F2RL1	Hs.744181	0.298689	Homo sapiens coagulation factor II (thrombin) receptor-like 1 (F2RL1), mRNA [NM_005242]
5255	BRCA1	Hs.194143	0.291239	Homo sapiens breast cancer 1, early onset (BRCA1), transcript variant 2, mRNA [NM_007300]
33887	FLJ38576	Hs.727796	0.20319	Homo sapiens uncharacterized LOC651430 (FLJ38576), long non-coding RNA [NR_046264]
59544	lnc-PHTF2-1	Hs.636411	0.0986269	Homo sapiens cDNA FLJ42316 fis, clone TRACH2019673. [AK124308]
10318	BRINP3	Hs.65765	0.244913	Homo sapiens bone morphogenetic protein/retinoic acid inducible neural-specific 3 (BRINP3), mRNA [NM_199051]
62518	lnc-ACTR2-3		0.037335	LNCipedia lincRNA (lnc-ACTR2-3), lincRNA [lnc-ACTR2-3:3]
38586	LGALSL	Hs.372208	0.227256	Homo sapiens lectin, galactoside-binding-like (LGALSL), mRNA [NM_014181]
62355	LOC101928612	Hs.191591	0.0983098	PREDICTED: Homo sapiens uncharacterized LOC101928612 (LOC101928612), transcript variant X1, ncRNA [XR_245345]
58731	DPPA2P3	Hs.730112	0.311742	Homo sapiens developmental pluripotency associated 2 pseudogene 3 (DPPA2P3), non-coding RNA [NR_027764]
10123	LINC00632		0.12723	Homo sapiens long intergenic non-protein coding RNA 632 (LINC00632), transcript variant 3, long non-coding RNA [NR_104228]
49972	LCN1	Hs.530311	0.309103	Homo sapiens lipocalin 1 (LCN1), transcript variant 4, mRNA [NM_001252619]
17890	SCARNA11	Hs.689692	0.226159	Homo sapiens small Cajal body-specific RNA 11 (SCARNA11), guide RNA [NR_003012]
62850	PCDHA12	Hs.199343	0.21748	Homo sapiens protocadherin alpha 12 (PCDHA12), transcript variant 2, mRNA [NM_031864]
61699	lnc-SPAM1-1		0.0495873	LNCipedia lincRNA (lnc-SPAM1-1), lincRNA [lnc-SPAM1-1:1]
61370	XLOC_l2_004870		0.087133	BROAD Institute lincRNA (XLOC_l2_004870), lincRNA [TCONS_l2_00009004]
39759	SMC2	Hs.119023	0.256125	Homo sapiens structural maintenance of chromosomes 2 (SMC2), transcript variant 1, mRNA [NM_001042550]
61206	MEI4		0.122181	Homo sapiens meiosis-specific 4 homolog (S. cerevisiae) (MEI4), mRNA [NM_001282136]
61042	LOC100507657	Hs.537371	0.162576	PREDICTED: Homo sapiens uncharacterized LOC100507657 (LOC100507657), ncRNA [XR_109755]
62194	LINC00895	Hs.719752	0.0931014	Homo sapiens long intergenic non-protein coding RNA 895 (LINC00895), long non-coding RNA [NR_024381]
62030	LOC101928576		0.312814	PREDICTED: Homo sapiens uncharacterized LOC101928576 (LOC101928576), transcript variant X1, ncRNA [XR_244329]
61207	LOC100507654	Hs.651545	0.133249	Homo sapiens cDNA clone IMAGE:4825100. [BC034289]
62195	RPL34-AS1	Hs.683863	0.0410184	Homo sapiens RPL34 antisense RNA 1 (head to head) (RPL34-AS1), long non-coding RNA [NR_026968]
30274	COL15A1	Hs.409034	0.280979	Homo sapiens collagen, type XV, alpha 1 (COL15A1), mRNA [NM_001855]
44062	LRRC3	Hs.326579	0.235233	leucine rich repeat containing 3 [Source:HGNC Symbol;Acc:HGNC:14965] [ENST00000291592]
55610	KIF5C	Hs.660699	0.279049	Homo sapiens kinesin family member 5C (KIF5C), transcript variant 1, mRNA [NM_004522]
17519	DNAJC19	Hs.230601	0.330285	Homo sapiens DnaJ (Hsp40) homolog, subfamily C, member 19 (DNAJC19), transcript variant 1, mRNA [NM_145261]
59239	lnc-MAGI1-2	Hs.634118	0.241966	EST52632 Fetal heart II Homo sapiens cDNA 5' end, mRNA sequence [AA346474]
11763	TOP2A	Hs.156346	0.0550467	Homo sapiens topoisomerase (DNA) II alpha 170kDa (TOP2A), mRNA [NM_001067]
60556	BCL2L14	Hs.210343	0.33182	Homo sapiens BCL2-like 14 (apoptosis facilitator) (BCL2L14), transcript variant 1, mRNA [NM_138722]
58583	LOC101929646	Hs.116129	0.02445	Homo sapiens uncharacterized LOC101929646 (LOC101929646), long non-coding RNA [NR_120669]
58420	SORCS2	Hs.479099	0.0251717	Homo sapiens sortilin-related VPS10 domain containing receptor 2 (SORCS2), mRNA [NM_020777]
29546	CENPW	Hs.486401	0.297625	Homo sapiens centromere protein W (CENPW), transcript variant 2, mRNA [NM_001012507]
40558	AMPH	Hs.592182	0.239254	Homo sapiens amphiphysin (AMPH), transcript variant 1, mRNA [NM_001635]
58256	lnc-RAB1A-2		0.115404	LNCipedia lincRNA (lnc-RAB1A-2), lincRNA [lnc-RAB1A-2:1]
55626	OR2D3	Hs.446766	0.274567	Homo sapiens olfactory receptor, family 2, subfamily D, member 3 (OR2D3), mRNA [NM_001004684]
6966	KIF20A	Hs.718626	0.0615431	Homo sapiens kinesin family member 20A (KIF20A), mRNA [NM_005733]
28211	C4orf51	Hs.452865	0.271107	Homo sapiens chromosome 4 open reading frame 51 (C4orf51), mRNA [NM_001080531]
29863	lnc-AC005008.2.1-2	Hs.123508	0.302801	BX089060 Soares_testis_NHT Homo sapiens cDNA clone IMAGp998E183515 ; IMAGE:1391993, mRNA sequence [BX089060]
31325	lnc-GLB1L2-1		0.198779	LNCipedia lincRNA (lnc-GLB1L2-1), lincRNA [lnc-GLB1L2-1:8]
40189	POU4F2	Hs.266	0.314217	Homo sapiens POU class 4 homeobox 2 (POU4F2), mRNA [NM_004575]
20676	L1TD1	Hs.685462	0.29989	Homo sapiens LINE-1 type transposase domain containing 1 (L1TD1), transcript variant 2, mRNA [NM_019079]
34422	CCNB2	Hs.194698	0.115861	Homo sapiens cyclin B2 (CCNB2), mRNA [NM_004701]
38882	MYL10	Hs.247831	0.0864315	Homo sapiens myosin, light chain 10, regulatory (MYL10), mRNA [NM_138403]
46648	KIF20A	Hs.718626	0.05959	Homo sapiens kinesin family member 20A (KIF20A), mRNA [NM_005733]
17554	CALB1	Hs.65425	0.300444	calbindin 1, 28kDa [Source:HGNC Symbol;Acc:HGNC:1434] [ENST00000469032]
6215	DNAJC19	Hs.230601	0.331714	Homo sapiens DnaJ (Hsp40) homolog, subfamily C, member 19 (DNAJC19), transcript variant 1, mRNA [NM_145261]
11169	USHBP1	Hs.512773	0.257582	Homo sapiens Usher syndrome 1C binding protein 1 (USHBP1), transcript variant 1, mRNA [NM_031941]
19518	GUCA2A	Hs.778	0.240637	Homo sapiens guanylate cyclase activator 2A (guanylin) (GUCA2A), mRNA [NM_033553]
6918	TTBK1	Hs.485436	0.267234	Homo sapiens tau tubulin kinase 1 (TTBK1), mRNA [NM_032538]
23837	TOP2A	Hs.156346	0.0505946	Homo sapiens topoisomerase (DNA) II alpha 170kDa (TOP2A), mRNA [NM_001067]
7082	lnc-MFSD1-1		0.318534	LNCipedia lincRNA (lnc-MFSD1-1), lincRNA [lnc-MFSD1-1:2]
17222	XLOC_l2_004954		0.299716	BROAD Institute lincRNA (XLOC_l2_004954), lincRNA [TCONS_l2_00009133]
12798	lnc-PCID2-1		0.184434	PREDICTED: Homo sapiens uncharacterized LOC102724474 (LOC102724474), mRNA [XM_006709970]
7386	lnc-PALM2-AKAP2-1		0.314083	LNCipedia lincRNA (lnc-PALM2-AKAP2-1), lincRNA [lnc-PALM2-AKAP2-1:1]
45942	SLC12A5	Hs.21413	0.147453	Homo sapiens solute carrier family 12 (potassium/chloride transporter), member 5 (SLC12A5), transcript variant 2, mRNA [NM_020708]
61989	LINC00222	Hs.520310	0.322656	Homo sapiens long intergenic non-protein coding RNA 222 (LINC00222), long non-coding RNA [NR_033376]
48898	NCF1B		0.235845	neutrophil cytosolic factor 1B pseudogene [Source:HGNC Symbol;Acc:HGNC:32522] [ENST00000435988]
33643	GUCY2F	Hs.123074	0.242088	Homo sapiens guanylate cyclase 2F, retinal (GUCY2F), mRNA [NM_001522]
14761	LINC00298	Hs.46864	0.195739	Homo sapiens long intergenic non-protein coding RNA 298 (LINC00298), long non-coding RNA [NR_015405]
34411	KIF4A	Hs.648326	0.0349623	Homo sapiens kinesin family member 4A (KIF4A), mRNA [NM_012310]
54154	ALOX5	Hs.89499	0.101915	Homo sapiens arachidonate 5-lipoxygenase (ALOX5), transcript variant 1, mRNA [NM_000698]
53380	XPOT	Hs.85951	0.277208	Homo sapiens exportin, tRNA (XPOT), mRNA [NM_007235]
27087	AKAP12	Hs.371240	0.326258	Homo sapiens A kinase (PRKA) anchor protein 12 (AKAP12), transcript variant 1, mRNA [NM_005100]
62372	LOC101929248		0.203218	PREDICTED: Homo sapiens uncharacterized LOC101929248 (LOC101929248), ncRNA [XR_246645]
23809	NEFM	Hs.458657	0.245181	Homo sapiens neurofilament, medium polypeptide (NEFM), transcript variant 1, mRNA [NM_005382]
61879	lnc-UBIAD1-1		0.188588	LNCipedia lincRNA (lnc-UBIAD1-1), lincRNA [lnc-UBIAD1-1:1]
34141	lnc-WFS1-1		0.302472	LNCipedia lincRNA (lnc-WFS1-1), lincRNA [lnc-WFS1-1:1]
6276	ADIPOQ	Hs.80485	0.197702	Homo sapiens adiponectin, C1Q and collagen domain containing (ADIPOQ), transcript variant 2, mRNA [NM_004797]
7585	LOC101927280		0.29109
61880	MEOX1	Hs.438	0.207765	Homo sapiens mesenchyme homeobox 1 (MEOX1), transcript variant 1, mRNA [NM_004527]
7586	SLC22A2	Hs.436385	0.275306	Homo sapiens solute carrier family 22 (organic cation transporter), member 2 (SLC22A2), mRNA [NM_003058]
55647	PIANP	Hs.44067	0.179262	Homo sapiens PILR alpha associated neural protein (PIANP), transcript variant 1, mRNA [NM_153685]
49070	lnc-SLC12A7-3		0.176379	LNCipedia lincRNA (lnc-SLC12A7-3), lincRNA [lnc-SLC12A7-3:1]
61717	lnc-SLC35G4-2		0.113951	LNCipedia lincRNA (lnc-SLC35G4-2), lincRNA [lnc-SLC35G4-2:1]
48743	WFDC6	Hs.673237	0.107656	Homo sapiens WAP four-disulfide core domain 6 (WFDC6), mRNA [NM_080827]
61389	lnc-IQCK-1		0.128843	LNCipedia lincRNA (lnc-IQCK-1), lincRNA [lnc-IQCK-1:2]
60732	lnc-RP11-322L20.1.1-7		0.31025	LNCipedia lincRNA (lnc-RP11-322L20.1.1-7), lincRNA [lnc-RP11-322L20.1.1-7:3]
59963	CENPI	Hs.348920	0.312974	Homo sapiens centromere protein I (CENPI), mRNA [NM_006733]
7312	RAD54L	Hs.642042	0.139577	Homo sapiens RAD54-like (S. cerevisiae) (RAD54L), transcript variant 1, mRNA [NM_003579]
61062	LOC101927190	Hs.639849	0.00625351	Homo sapiens uncharacterized LOC101927190 (LOC101927190), long non-coding RNA [NR_104675]
44480	LOC400620	Hs.348644	0.0992708	Homo sapiens, clone IMAGE:3342755, mRNA, partial cds. [BC014643]
60405	SPANXN3	Hs.447320	0.051179	Homo sapiens SPANX family, member N3 (SPANXN3), mRNA [NM_001009609]
19953	BIRC5	Hs.744872	0.0888166	Homo sapiens baculoviral IAP repeat containing 5 (BIRC5), transcript variant 3, mRNA [NM_001012271]
34303	lnc-ALX3-1		0.287096	LNCipedia lincRNA (lnc-ALX3-1), lincRNA [lnc-ALX3-1:1]
60569	TUNAR	Hs.455955	0.00377508	Homo sapiens TCL1 upstream neural differentiation-associated RNA (TUNAR), long non-coding RNA [NR_038861]
8408	DACH1	Hs.129452	0.180276	Homo sapiens dachshund family transcription factor 1 (DACH1), transcript variant 1, mRNA [NM_080759]
45794	ALOX12P2	Hs.378695	0.294976	arachidonate 12-lipoxygenase pseudogene 2 [Source:HGNC Symbol;Acc:HGNC:432] [ENST00000574727]
22015	lnc-RP11-210M15.2.1-3		0.281504	LNCipedia lincRNA (lnc-RP11-210M15.2.1-3), lincRNA [lnc-RP11-210M15.2.1-3:6]
48098	MCM10	Hs.198363	0.098261	Homo sapiens minichromosome maintenance complex component 10 (MCM10), transcript variant 1, mRNA [NM_182751]
53107	C7orf73	Hs.200022	0.332524	Homo sapiens chromosome 7 open reading frame 73 (C7orf73), mRNA [NM_001130929]
56137	RCVRN	Hs.80539	0.0988796	Homo sapiens recoverin (RCVRN), mRNA [NM_002903]
56301	GRID1	Hs.530653	0.189513	Homo sapiens glutamate receptor, ionotropic, delta 1 (GRID1), mRNA [NM_017551]
55973	lnc-RP11-1220K2.2.1-1		0.038381	LNCipedia lincRNA (lnc-RP11-1220K2.2.1-1), lincRNA [lnc-RP11-1220K2.2.1-1:2]
45962	LDB3	Hs.657271	0.0234566	Homo sapiens LIM domain binding 3 (LDB3), transcript variant 6, mRNA [NM_001171611]
56138	ZMAT4	Hs.591850	0.240352	Homo sapiens zinc finger, matrin-type 4 (ZMAT4), transcript variant 1, mRNA [NM_024645]
27430	LOC728763	Hs.647892	0.278082	PREDICTED: Homo sapiens rootletin-like (LOC728763), mRNA [XM_006712906]
35186	CDCA2	Hs.33366	0.19728	Homo sapiens cell division cycle associated 2 (CDCA2), mRNA [NM_152562]
13497	CEP55	Hs.14559	0.0883581	Homo sapiens centrosomal protein 55kDa (CEP55), transcript variant 1, mRNA [NM_018131]
8582	lnc-C9orf170-2		0.285384	LNCipedia lincRNA (lnc-C9orf170-2), lincRNA [lnc-C9orf170-2:1]
39627	CDR1	Hs.446675	0.0339642	Homo sapiens cerebellar degeneration-related protein 1, 34kDa (CDR1), mRNA [NM_004065]
3339	BIRC5	Hs.744872	0.0949055	Homo sapiens baculoviral IAP repeat containing 5 (BIRC5), transcript variant 3, mRNA [NM_001012271]
21873	ATCAY	Hs.418055	0.0301157	Homo sapiens ataxia, cerebellar, Cayman type (ATCAY), mRNA [NM_033064]
11847	OR5K2	Hs.632558	0.312777	Homo sapiens olfactory receptor, family 5, subfamily K, member 2 (OR5K2), mRNA [NM_001004737]
46783	COL15A1	Hs.409034	0.281512	Homo sapiens collagen, type XV, alpha 1 (COL15A1), mRNA [NM_001855]
48060	LOC100505811	Hs.369776	0.170418	Homo sapiens uncharacterized LOC100505811 (LOC100505811), long non-coding RNA [NR_104609]
59679	HMBOX1		0.155641	homeobox containing 1 [Source:HGNC Symbol;Acc:HGNC:26137] [ENST00000397358]
16623	LBR	Hs.435166	0.174941	Homo sapiens lamin B receptor (LBR), transcript variant 1, mRNA [NM_002296]
7975	CENPE	Hs.75573	0.118718	Homo sapiens centromere protein E, 312kDa (CENPE), transcript variant 1, mRNA [NM_001813]
4707	KIF20A	Hs.718626	0.0356854	Homo sapiens kinesin family member 20A (KIF20A), mRNA [NM_005733]
1350	UBE2C	Hs.93002	0.0345595	Homo sapiens ubiquitin-conjugating enzyme E2C (UBE2C), transcript variant 4, mRNA [NM_181801]
3512	CEP55	Hs.14559	0.0725867	Homo sapiens centrosomal protein 55kDa (CEP55), transcript variant 1, mRNA [NM_018131]
46892	CD69	Hs.208854	0.0794089	Homo sapiens CD69 molecule (CD69), mRNA [NM_001781]
15457	lnc-MAP2K6-2		0.105588	LNCipedia lincRNA (lnc-MAP2K6-2), lincRNA [lnc-MAP2K6-2:1]
20878	GNG3	Hs.179915	0.201833	Homo sapiens guanine nucleotide binding protein (G protein), gamma 3 (GNG3), mRNA [NM_012202]
38071	NKX6-2	Hs.134013	0.218336	Homo sapiens NK6 homeobox 2 (NKX6-2), mRNA [NM_177400]
47616	CRIP1	Hs.70327	0.173441	Homo sapiens cysteine-rich protein 1 (intestinal) (CRIP1), mRNA [NM_001311]
50275	BIRC5	Hs.744872	0.0965987	Homo sapiens baculoviral IAP repeat containing 5 (BIRC5), transcript variant 3, mRNA [NM_001012271]
47691	lnc-GADD45G-5		0.257113	LNCipedia lincRNA (lnc-GADD45G-5), lincRNA [lnc-GADD45G-5:4]
56271	LINC00618		0.289763	Homo sapiens long intergenic non-protein coding RNA 618 (LINC00618), long non-coding RNA [NR_104113]
52535	LOC101929863		0.304746	PREDICTED: Homo sapiens uncharacterized LOC101929863 (LOC101929863), ncRNA [XR_253974]
17110	XLOC_l2_013481		0.296549	BROAD Institute lincRNA (XLOC_l2_013481), lincRNA [TCONS_l2_00026017]
6350	PURG	Hs.373778	0.265796	Homo sapiens purine-rich element binding protein G (PURG), transcript variant A, mRNA [NM_013357]
48299	FAM65B	Hs.559459	0.245991	Homo sapiens family with sequence similarity 65, member B (FAM65B), transcript variant 1, mRNA [NM_014722]
11416	SNORA11D	Hs.709779	0.162613	Homo sapiens small nucleolar RNA, H/ACA box 11D (SNORA11D), small nucleolar RNA [NR_003711]
39302	RMRP	Hs.587502	0.308409	Homo sapiens RNA component of mitochondrial RNA processing endoribonuclease (RMRP), RNase MRP RNA [NR_003051]
38212	XLOC_l2_009159		0.188515	BROAD Institute lincRNA (XLOC_l2_009159), lincRNA [TCONS_l2_00017170]
55567	ROBO4	Hs.524121	0.32808	Homo sapiens roundabout, axon guidance receptor, homolog 4 (Drosophila) (ROBO4), transcript variant 1, mRNA [NM_019055]
19086	CENPA	Hs.1594	0.0338656	Homo sapiens centromere protein A (CENPA), transcript variant 1, mRNA [NM_001809]
36735	lnc-HMGA1-1		0.207246	LNCipedia lincRNA (lnc-HMGA1-1), lincRNA [lnc-HMGA1-1:1]
37391	LINC01567	Hs.592028	0.0719863	Homo sapiens long intergenic non-protein coding RNA 1567 (LINC01567), long non-coding RNA [NR_122072]
24162	LOC100128840	Hs.679106	0.333481	Homo sapiens cDNA FLJ25336 fis, clone TST00709. [AK058065]
10087	CERS6	Hs.743222	0.232457	Homo sapiens ceramide synthase 6 (CERS6), transcript variant 1, mRNA [NM_001256126]
32362	C10orf105	Hs.568788	0.237693	Homo sapiens chromosome 10 open reading frame 105 (C10orf105), transcript variant 1, mRNA [NM_001164375]
32110	CASC5	Hs.181855	0.165825	Homo sapiens cancer susceptibility candidate 5 (CASC5), transcript variant 1, mRNA [NM_170589]
29519	TM4SF20	Hs.156652	0.176429	Homo sapiens transmembrane 4 L six family member 20 (TM4SF20), mRNA [NM_024795]
37718	ROS1		0.321032	ROS proto-oncogene 1 , receptor tyrosine kinase [Source:HGNC Symbol;Acc:HGNC:10261] [ENST00000403284]
47478	COL15A1	Hs.409034	0.315408	Homo sapiens collagen, type XV, alpha 1 (COL15A1), mRNA [NM_001855]
11707	LOC101927843	Hs.652879	0.0261708	Homo sapiens uncharacterized LOC101927843 (LOC101927843), long non-coding RNA [NR_109959]
12035	PCDHAC2	Hs.199343	0.0496323	Homo sapiens protocadherin alpha subfamily C, 2 (PCDHAC2), transcript variant 2, mRNA [NM_031883]
11872	lnc-ACTR2-3	Hs.688925	0.0195202	LNCipedia lincRNA (lnc-ACTR2-3), lincRNA [lnc-ACTR2-3:6]
451	GCM2	Hs.227098	0.261303	Homo sapiens glial cells missing homolog 2 (Drosophila) (GCM2), mRNA [NM_004752]
61787	XLOC_l2_014504		0.235256	BROAD Institute lincRNA (XLOC_l2_014504), lincRNA [TCONS_l2_00028188]
45263	LOC642366	Hs.544139	0.0733849	Homo sapiens uncharacterized LOC642366 (LOC642366), long non-coding RNA [NR_046243]
30857	PURG	Hs.373778	0.208272	Homo sapiens purine-rich element binding protein G (PURG), transcript variant A, mRNA [NM_013357]
47127	SPAG11B	Hs.2717	0.262155	Homo sapiens sperm associated antigen 11B (SPAG11B), transcript variant A, mRNA [NM_016512]
46799	LOC541473	Hs.695009	0.256771	Homo sapiens FK506 binding protein 6, 36kDa pseudogene (LOC541473), non-coding RNA [NR_003602]
45099	C11orf1		0.153805	chromosome 11 open reading frame 1 [Source:HGNC Symbol;Acc:HGNC:1163] [ENST00000260276]
14903	TSTD3	Hs.634506	0.312796	Homo sapiens thiosulfate sulfurtransferase (rhodanese)-like domain containing 3 (TSTD3), mRNA [NM_001195131]
14102	SELV	Hs.319284	0.288462	Homo sapiens selenoprotein V (SELV), mRNA [NM_182704]
49234	CDK1	Hs.732435	0.0581664	Homo sapiens cyclin-dependent kinase 1 (CDK1), transcript variant 1, mRNA [NM_001786]
44442	XLOC_l2_014697		0.255501	BROAD Institute lincRNA (XLOC_l2_014697), lincRNA [TCONS_l2_00028610]
17710	FGF13-AS1	Hs.571747	0.286654	Homo sapiens FGF13 antisense RNA 1 (FGF13-AS1), long non-coding RNA [NR_038405]
44770	LOC101930405	Hs.701319	0.210386	immunoglobulin heavy variable 3-13 [Source:HGNC Symbol;Acc:HGNC:5581] [ENST00000390602]
35071	FAM217B	Hs.54973	0.3054	Homo sapiens family with sequence similarity 217, member B (FAM217B), transcript variant 1, mRNA [NM_022106]
43949	LOC101927964	Hs.737041	0.0224295	Homo sapiens uncharacterized LOC101927964 (LOC101927964), long non-coding RNA [NR_120632]
1432	LOC100129399	Hs.732185	0.253703	Homo sapiens cDNA FLJ42017 fis, clone SPLEN2033153. [AK124011]
11476	LOC101929241		0.33055
44277	LOC283435	Hs.667334	0.315326	PREDICTED: Homo sapiens uncharacterized LOC283435 (LOC283435), misc_RNA [XR_247884]
35645	BORA	Hs.643464	0.308013	Homo sapiens bora, aurora kinase A activator (BORA), transcript variant 1, mRNA [NM_024808]
6617	ARHGAP11A	Hs.591130	0.197245	Homo sapiens Rho GTPase activating protein 11A (ARHGAP11A), transcript variant 2, mRNA [NM_199357]
33026	WNT10A	Hs.121540	0.323834	Homo sapiens wingless-type MMTV integration site family, member 10A (WNT10A), mRNA [NM_025216]
44598	CEP55	Hs.14559	0.0887258	Homo sapiens centrosomal protein 55kDa (CEP55), transcript variant 1, mRNA [NM_018131]
42964	LOC101927668		0.254295	Homo sapiens uncharacterized LOC101927668 (LOC101927668), long non-coding RNA [NR_110114]
49876	CACNA1B	Hs.495522	0.234564	Homo sapiens calcium channel, voltage-dependent, N type, alpha 1B subunit (CACNA1B), transcript variant 2, mRNA [NM_001243812]
43620	lnc-SEL1L3-1		0.0026629	LNCipedia lincRNA (lnc-SEL1L3-1), lincRNA [lnc-SEL1L3-1:3]
42698	PURG	Hs.373778	0.180048	Homo sapiens purine-rich element binding protein G (PURG), transcript variant A, mRNA [NM_013357]
2083	FLJ46026	Hs.591201	0.32207	PREDICTED: Homo sapiens FLJ46026 protein (FLJ46026), misc_RNA [XR_159298]
48542	lnc-EXOSC6-2	Hs.461183	0.0292635	Homo sapiens cDNA FLJ38747 fis, clone KIDNE2012361. [AK096066]
30569	LOC102724332	Hs.449609	0.240356	immunoglobulin kappa constant [Source:HGNC Symbol;Acc:HGNC:5716] [ENST00000390237]
17518	KIF15	Hs.658939	0.207788	Homo sapiens kinesin family member 15 (KIF15), mRNA [NM_020242]
44929	CCNB1	Hs.23960	0.131876	Homo sapiens cyclin B1 (CCNB1), mRNA [NM_031966]
37333	BZW1	Hs.355983	0.197075	Homo sapiens basic leucine zipper and W2 domains 1 (BZW1), transcript variant 4, mRNA [NM_014670]
14666	PAX2	Hs.155644	0.33211	Homo sapiens paired box 2 (PAX2), transcript variant e, mRNA [NM_003990]
48737	MKNK1-AS1	Hs.601863	0.297961	Homo sapiens MKNK1 antisense RNA 1 (MKNK1-AS1), long non-coding RNA [NR_038403]
41832	SNCA	Hs.21374	0.236026	Homo sapiens synuclein, alpha (non A4 component of amyloid precursor) (SNCA), transcript variant 4, mRNA [NM_007308]
55525	lnc-SUPT3H-1	Hs.714205	0.149207	Homo sapiens cDNA clone IMAGE:5266541. [BC035191]
21719	SIX6	Hs.194756	0.239118	Homo sapiens SIX homeobox 6 (SIX6), mRNA [NM_007374]
32542	FMO3	Hs.445350	0.227528	Homo sapiens flavin containing monooxygenase 3 (FMO3), transcript variant 2, mRNA [NM_001002294]
28494	CENPH	Hs.631967	0.261509	Homo sapiens centromere protein H (CENPH), mRNA [NM_022909]
32706	HOXD1	Hs.83465	0.128545	Homo sapiens homeobox D1 (HOXD1), mRNA [NM_024501]
18277	ZNF385D	Hs.21026	0.183262	Homo sapiens zinc finger protein 385D (ZNF385D), mRNA [NM_024697]
28986	DOCK5	Hs.195403	0.311988	Homo sapiens dedicator of cytokinesis 5 (DOCK5), mRNA [NM_024940]
19753	CFAP57	Hs.527565	0.182185	Homo sapiens cilia and flagella associated protein 57 (CFAP57), transcript variant 1, mRNA [NM_152498]
52013	ZNF788	Hs.127473	0.286915	Homo sapiens zinc finger family member 788 (ZNF788), non-coding RNA [NR_027049]
28206	COL15A1	Hs.409034	0.285874	Homo sapiens collagen, type XV, alpha 1 (COL15A1), mRNA [NM_001855]
18396	SNCA	Hs.21374	0.22035	Homo sapiens synuclein, alpha (non A4 component of amyloid precursor) (SNCA), transcript variant 4, mRNA [NM_007308]
8293	MIR3663HG	Hs.623813	0.330869	Homo sapiens MIR3663 host gene (non-protein coding) (MIR3663HG), transcript variant 2, long non-coding RNA [NR_121651]
8348	MTFR1	Hs.584788	0.222267	Homo sapiens mitochondrial fission regulator 1 (MTFR1), transcript variant 1, mRNA [NM_014637]
27433	SGOL1	Hs.105153	0.0675018	Homo sapiens shugoshin-like 1 (S. pombe) (SGOL1), transcript variant A1, mRNA [NM_001012409]
16061	LINC01552		0.232653	Homo sapiens long intergenic non-protein coding RNA 1552 (LINC01552), long non-coding RNA [NR_103721]
16389	RAG2	Hs.714519	0.269706	Homo sapiens recombination activating gene 2 (RAG2), transcript variant 1, mRNA [NM_000536]
9473	HJURP	Hs.532968	0.102302	Homo sapiens Holliday junction recognition protein (HJURP), transcript variant 1, mRNA [NM_018410]
20653	lnc-RPLP1-1		0.28411	LNCipedia lincRNA (lnc-RPLP1-1), lincRNA [lnc-RPLP1-1:15]
36231	BIRC5	Hs.744872	0.0871262	Homo sapiens baculoviral IAP repeat containing 5 (BIRC5), transcript variant 3, mRNA [NM_001012271]
11077	LOC101927280		0.309089
4183	XLOC_l2_002886		0.208336	BROAD Institute lincRNA (XLOC_l2_002886), lincRNA [TCONS_l2_00005503]
16060	lnc-PREX1-6		0.240967	LNCipedia lincRNA (lnc-PREX1-6), lincRNA [lnc-PREX1-6:2]
21891	lnc-PPDPF-1		0.248248	LNCipedia lincRNA (lnc-PPDPF-1), lincRNA [lnc-PPDPF-1:5]
47090	TTK	Hs.169840	0.0627234	Homo sapiens TTK protein kinase (TTK), transcript variant 1, mRNA [NM_003318]
33123	AKAP12	Hs.371240	0.325073	Homo sapiens A kinase (PRKA) anchor protein 12 (AKAP12), transcript variant 2, mRNA [NM_144497]
53458	lnc-SOHLH2-1		0.167838	LNCipedia lincRNA (lnc-SOHLH2-1), lincRNA [lnc-SOHLH2-1:1]
46983	CASC8	Hs.673248	0.31371	Homo sapiens cancer susceptibility candidate 8 (non-protein coding) (CASC8), transcript variant 2, long non-coding RNA [NR_024393]
26048	CCNB1	Hs.23960	0.134708	Homo sapiens cyclin B1 (CCNB1), mRNA [NM_031966]
53786	UQCRBP1	Hs.663220	0.143912	Homo sapiens ubiquinol-cytochrome c reductase binding protein pseudogene 1 (UQCRBP1), non-coding RNA [NR_002308]
50009	DTL	Hs.656473	0.119728	Homo sapiens denticleless E3 ubiquitin protein ligase homolog (Drosophila) (DTL), transcript variant 1, mRNA [NM_016448]
13328	GAL	Hs.278959	0.136309	Homo sapiens galanin/GMAP prepropeptide (GAL), mRNA [NM_015973]
41414	RARRES2	Hs.647064	0.129166	Homo sapiens retinoic acid receptor responder (tazarotene induced) 2 (RARRES2), mRNA [NM_002889]
15479	SSU72		0.258078	SSU72 RNA polymerase II CTD phosphatase homolog (S. cerevisiae) [Source:HGNC Symbol;Acc:HGNC:25016] [ENST00000378725]
4480	TAP2	Hs.502	0.316111	Homo sapiens transporter 2, ATP-binding cassette, sub-family B (MDR/TAP) (TAP2), transcript variant 1, A allele, mRNA [NM_001290043]
41410	SH2D1A	Hs.349094	0.0155306	Homo sapiens SH2 domain containing 1A (SH2D1A), transcript variant 1, mRNA [NM_002351]
42394	GPR148	Hs.452574	0.133507	Homo sapiens G protein-coupled receptor 148 (GPR148), mRNA [NM_207364]
22944	ASB4	Hs.602765	0.327199	Homo sapiens ankyrin repeat and SOCS box containing 4 (ASB4), transcript variant 1, mRNA [NM_016116]
7662	MC3R	Hs.248018	0.294293	Homo sapiens melanocortin 3 receptor (MC3R), mRNA [NM_019888]
41413	lnc-ALX1-2		0.254439	LNCipedia lincRNA (lnc-ALX1-2), lincRNA [lnc-ALX1-2:1]
59296	COL15A1	Hs.409034	0.27677	Homo sapiens collagen, type XV, alpha 1 (COL15A1), mRNA [NM_001855]
44366	FIRRE	Hs.720385	0.0519129	Homo sapiens firre intergenic repeating RNA element (FIRRE), long non-coding RNA [NR_026975]
8819	RPL31P11	Hs.625293	0.17541	Homo sapiens ribosomal protein L31 pseudogene 11 (RPL31P11), non-coding RNA [NR_002595]
61171	CAPN13	Hs.660911	0.240604	Homo sapiens calpain 13 (CAPN13), mRNA [NM_144575]
38955	LOC101926960	Hs.365692	0.30408	Homo sapiens uncharacterized LOC101926960 (LOC101926960), transcript variant 1, long non-coding RNA [NR_104635]
15514	lnc-SIX1-1		0.306083	LNCipedia lincRNA (lnc-SIX1-1), lincRNA [lnc-SIX1-1:1]
15255	PTPN6	Hs.63489	0.310375	Homo sapiens protein tyrosine phosphatase, non-receptor type 6 (PTPN6), transcript variant 1, mRNA [NM_002831]
50576	DNAJC10	Hs.516632	0.302106	Homo sapiens DnaJ (Hsp40) homolog, subfamily C, member 10 (DNAJC10), transcript variant 1, mRNA [NM_018981]
37153	CDH6	Hs.171054	0.319355	cadherin 6, type 2, K-cadherin (fetal kidney) [Source:HGNC Symbol;Acc:HGNC:1765] [ENST00000506396]
16543	lnc-RWDD3-6		0.31892	LNCipedia lincRNA (lnc-RWDD3-6), lincRNA [lnc-RWDD3-6:1]
34847	COL15A1	Hs.409034	0.298546	Homo sapiens collagen, type XV, alpha 1 (COL15A1), mRNA [NM_001855]
23178	SLFN11	Hs.745059	0.194265	Homo sapiens schlafen family member 11 (SLFN11), transcript variant 1, mRNA [NM_001104587]
32070	TMPRSS15	Hs.149473	0.331094	Homo sapiens transmembrane protease, serine 15 (TMPRSS15), mRNA [NM_002772]
56572	LBP	Hs.154078	0.113523	Homo sapiens lipopolysaccharide binding protein (LBP), mRNA [NM_004139]
35107	lnc-SOX6-1		0.120886	LNCipedia lincRNA (lnc-SOX6-1), lincRNA [lnc-SOX6-1:1]
13096	CEP55	Hs.14559	0.0870841	Homo sapiens centrosomal protein 55kDa (CEP55), transcript variant 1, mRNA [NM_018131]
17198	lnc-RP11-677O4.1.1-2		0.253228	LNCipedia lincRNA (lnc-RP11-677O4.1.1-2), lincRNA [lnc-RP11-677O4.1.1-2:2]
39779	XLOC_l2_002160		0.251565	BROAD Institute lincRNA (XLOC_l2_002160), lincRNA [TCONS_l2_00003828]
16437	KIFC1	Hs.436912	0.0506378	Homo sapiens kinesin family member C1 (KIFC1), mRNA [NM_002263]
58969	CDH17	Hs.591853	0.274574	Homo sapiens cadherin 17, LI cadherin (liver-intestine) (CDH17), transcript variant 1, mRNA [NM_004063]
25726	lnc-COL4A1-2		0.304928	LNCipedia lincRNA (lnc-COL4A1-2), lincRNA [lnc-COL4A1-2:5]
28793	LOC100130849	Hs.568145	0.329443	Homo sapiens phosphorylase kinase, gamma 1 (muscle) pseudogene (LOC100130849), non-coding RNA [NR_038450]
49783	GPC5	Hs.655675	0.109461	Homo sapiens glypican 5 (GPC5), mRNA [NM_004466]
50276	lnc-SLC38A9-2		0.0230593	LNCipedia lincRNA (lnc-SLC38A9-2), lincRNA [lnc-SLC38A9-2:1]
54614	KIF14	Hs.3104	0.0193914	Homo sapiens kinesin family member 14 (KIF14), mRNA [NM_014875]
14074	lnc-RAMP3-1		0.176398	LNCipedia lincRNA (lnc-RAMP3-1), lincRNA [lnc-RAMP3-1:1]
46979	CCNB1	Hs.23960	0.126669	Homo sapiens cyclin B1 (CCNB1), mRNA [NM_031966]
21951	MS4A12	Hs.272789	0.312516	Homo sapiens membrane-spanning 4-domains, subfamily A, member 12 (MS4A12), transcript variant 1, mRNA [NM_017716]
51417	PTP4A2	Hs.470477	0.291541	Homo sapiens protein tyrosine phosphatase type IVA, member 2 (PTP4A2), transcript variant 1, mRNA [NM_080391]
41979	CCNB1	Hs.23960	0.125255	Homo sapiens cyclin B1 (CCNB1), mRNA [NM_031966]
45406	XLOC_l2_006797		0.300434	BROAD Institute lincRNA (XLOC_l2_006797), lincRNA [TCONS_l2_00012658]
31461	lnc-NTSR2-4		0.0349166	LNCipedia lincRNA (lnc-NTSR2-4), lincRNA [lnc-NTSR2-4:1]
24738	LINC01141	Hs.633269	0.207763	Homo sapiens long intergenic non-protein coding RNA 1141 (LINC01141), long non-coding RNA [NR_033887]
30641	ARHGEF26-AS1	Hs.370221	0.279429	Homo sapiens ARHGEF26 antisense RNA 1 (ARHGEF26-AS1), long non-coding RNA [NR_037901]
21824	OR7E37P	Hs.507862	0.264366	Homo sapiens olfactory receptor, family 7, subfamily E, member 37 pseudogene (OR7E37P), non-coding RNA [NR_002163]
40340	KIF20A	Hs.718626	0.038272	Homo sapiens kinesin family member 20A (KIF20A), mRNA [NM_005733]
59851	FAM95B1	Hs.584289	0.250068	Homo sapiens family with sequence similarity 95, member B1 (FAM95B1), long non-coding RNA [NR_026759]
59194	lnc-PPP4R1-6		0.151717	LNCipedia lincRNA (lnc-PPP4R1-6), lincRNA [lnc-PPP4R1-6:1]
19523	OIP5	Hs.661645	0.0875012	Homo sapiens Opa interacting protein 5 (OIP5), mRNA [NM_007280]
38150	CHL1	Hs.148909	0.270739	Homo sapiens cell adhesion molecule L1-like (CHL1), transcript variant 1, mRNA [NM_006614]
48769	CENPF	Hs.497741	0.115868	Homo sapiens centromere protein F, 350/400kDa (CENPF), mRNA [NM_016343]
17813	COL15A1	Hs.409034	0.273302	Homo sapiens collagen, type XV, alpha 1 (COL15A1), mRNA [NM_001855]
58813	THPO	Hs.1166	0.262877	Homo sapiens thrombopoietin (THPO), transcript variant 1, mRNA [NM_000460]
29953	OR52M1	Hs.553567	0.30287	Homo sapiens olfactory receptor, family 52, subfamily M, member 1 (OR52M1), mRNA [NM_001004137]
16685	UCHL1-AS1		0.166264	Homo sapiens UCHL1 antisense RNA 1 (head to head) (UCHL1-AS1), long non-coding RNA [NR_102709]
17662	LOC101927640		0.142772	Homo sapiens uncharacterized LOC101927640 (LOC101927640), long non-coding RNA [NR_121193]
17499	OR51A4	Hs.555481	0.176934	Homo sapiens olfactory receptor, family 51, subfamily A, member 4 (OR51A4), mRNA [NM_001005329]
21779	ASB11	Hs.352183	0.147312	Homo sapiens ankyrin repeat and SOCS box containing 11, E3 ubiquitin protein ligase (ASB11), transcript variant 1, mRNA [NM_080873]
17672	LOC100507377	Hs.738728	0.326401	Homo sapiens uncharacterized LOC100507377 (LOC100507377), long non-coding RNA [NR_038300]
42115	CEP55	Hs.14559	0.0753473	Homo sapiens centrosomal protein 55kDa (CEP55), transcript variant 1, mRNA [NM_018131]
58861	RAB27A	Hs.654978	0.132794	Homo sapiens RAB27A, member RAS oncogene family (RAB27A), transcript variant 1, mRNA [NM_004580]
34831	TOP2A	Hs.156346	0.0564633	Homo sapiens topoisomerase (DNA) II alpha 170kDa (TOP2A), mRNA [NM_001067]
32932	CDCA5	Hs.434886	0.315502	Homo sapiens cell division cycle associated 5 (CDCA5), mRNA [NM_080668]
54713	lnc-C1orf21-1		0.0900596	LNCipedia lincRNA (lnc-C1orf21-1), lincRNA [lnc-C1orf21-1:1]
27989	GVINP1	Hs.494757	0.0631115	Homo sapiens GTPase, very large interferon inducible pseudogene 1 (GVINP1), non-coding RNA [NR_003945]
42605	BRCA2	Hs.34012	0.136751	Homo sapiens breast cancer 2, early onset (BRCA2), mRNA [NM_000059]
46351	LOC100130502		0.237068
41433	LINC01413		0.311404	Homo sapiens long intergenic non-protein coding RNA 1413 (LINC01413), long non-coding RNA [NR_120337]
50981	EPHA3	Hs.123642	0.12341	Homo sapiens EPH receptor A3 (EPHA3), transcript variant 2, mRNA [NM_182644]
55206	lnc-BOD1-2		0.0206621	LNCipedia lincRNA (lnc-BOD1-2), lincRNA [lnc-BOD1-2:5]
37991	lnc-BOD1-1		0.303827	LNCipedia lincRNA (lnc-BOD1-1), lincRNA [lnc-BOD1-1:6]
51473	LOC102723873	Hs.436882	0.0178736
20455	NCAM1	Hs.503878	0.0176559	Homo sapiens neural cell adhesion molecule 1 (NCAM1), transcript variant 5, mRNA [NM_001242607]
4081	AKAP12	Hs.371240	0.246637	Homo sapiens A kinase (PRKA) anchor protein 12 (AKAP12), transcript variant 2, mRNA [NM_144497]
20783	TEX15	Hs.458316	0.0474706	Homo sapiens testis expressed 15 (TEX15), mRNA [NM_031271]
36535	GATA4	Hs.243987	0.320209	Homo sapiens GATA binding protein 4 (GATA4), mRNA [NM_002052]
43756	lnc-SLC30A10-5		0.33096	LNCipedia lincRNA (lnc-SLC30A10-5), lincRNA [lnc-SLC30A10-5:1]
40944	FCRL2	Hs.437393	0.0902963	Homo sapiens Fc receptor-like 2 (FCRL2), transcript variant 1, mRNA [NM_030764]
11880	TRIP13	Hs.436187	0.19899	Homo sapiens thyroid hormone receptor interactor 13 (TRIP13), transcript variant 1, mRNA [NM_004237]
24394	UGT2B7	Hs.654424	0.178329	Homo sapiens UDP glucuronosyltransferase 2 family, polypeptide B7 (UGT2B7), mRNA [NM_001074]
32923	MIR99AHG	Hs.473394	0.292905	Homo sapiens mir-99a-let-7c cluster host gene (non-protein coding) (MIR99AHG), transcript variant 3, long non-coding RNA [NR_111004]
35210	KRT23	Hs.9029	0.222109	Homo sapiens keratin 23, type I (KRT23), transcript variant 1, mRNA [NM_015515]
61492	FOXB2	Hs.553843	0.280417	Homo sapiens forkhead box B2 (FOXB2), mRNA [NM_001013735]
39320	lnc-ANKRD30A-3		0.173967	LNCipedia lincRNA (lnc-ANKRD30A-3), lincRNA [lnc-ANKRD30A-3:1]
39319	ZPBP	Hs.730437	0.0311936	zona pellucida binding protein [Source:HGNC Symbol;Acc:HGNC:15662] [ENST00000465922]
43588	lnc-TCL1B-1	Hs.732224	0.242488	Homo sapiens T-cell leukemia/lymphoma 6, mRNA (cDNA clone MGC:52120 IMAGE:5923478), complete cds. [BC041075]
44079	FLJ36000	Hs.310247	0.324907	Homo sapiens uncharacterized FLJ36000 (FLJ36000), long non-coding RNA [NR_027084]
50127	LINC01219	Hs.17666	0.261961	Homo sapiens long intergenic non-protein coding RNA 1219 (LINC01219), long non-coding RNA [NR_126400]
49636	FAM9B	Hs.733351	0.215722	Homo sapiens family with sequence similarity 9, member B (FAM9B), mRNA [NM_205849]
2816	ALDH1L2	Hs.42572	0.30739	Homo sapiens aldehyde dehydrogenase 1 family, member L2 (ALDH1L2), transcript variant 1, mRNA [NM_001034173]
49964	lnc-RGS18-2		0.159265	LNCipedia lincRNA (lnc-RGS18-2), lincRNA [lnc-RGS18-2:1]
49800	RBPJL	Hs.248217	0.0139017	Homo sapiens recombination signal binding protein for immunoglobulin kappa J region-like (RBPJL), transcript variant 1, mRNA [NM_014276]
40354	CEP55	Hs.14559	0.096857	Homo sapiens centrosomal protein 55kDa (CEP55), transcript variant 1, mRNA [NM_018131]
50293	STRA6	Hs.24553	0.0174489	Homo sapiens stimulated by retinoic acid 6 (STRA6), transcript variant 5, mRNA [NM_001142620]
140	CENPN	Hs.726537	0.311314	Homo sapiens centromere protein N (CENPN), transcript variant 3, mRNA [NM_018455]
44564	KIF18B	Hs.135094	0.264843	Homo sapiens kinesin family member 18B (KIF18B), transcript variant 1, mRNA [NM_001265577]
2681	SNCA	Hs.21374	0.202898	Homo sapiens synuclein, alpha (non A4 component of amyloid precursor) (SNCA), transcript variant 4, mRNA [NM_007308]
48420	CENPH	Hs.631967	0.282486	Homo sapiens centromere protein H (CENPH), mRNA [NM_022909]
4730	CD69	Hs.208854	0.101701	Homo sapiens CD69 molecule (CD69), mRNA [NM_001781]
47349	lnc-STIM2-3		0.315397	LNCipedia lincRNA (lnc-STIM2-3), lincRNA [lnc-STIM2-3:2]
51578	NUSAP1	Hs.615092	0.130779	Homo sapiens nucleolar and spindle associated protein 1 (NUSAP1), transcript variant 1, mRNA [NM_016359]
54722	MIR4500HG	Hs.508337	0.20985	Homo sapiens MIR4500 host gene (non-protein coding) (MIR4500HG), long non-coding RNA [NR_033829]
51463	LINC01435		0.0829229	Homo sapiens long intergenic non-protein coding RNA 1435 (LINC01435), long non-coding RNA [NR_125760]
17002	LOC442028	Hs.611545	0.246017	Homo sapiens uncharacterized LOC442028 (LOC442028), long non-coding RNA [NR_037597]
50956	lnc-AC133485.1.1-2		0.0530511	LNCipedia lincRNA (lnc-AC133485.1.1-2), lincRNA [lnc-AC133485.1.1-2:1]
48818	LOC100128993	Hs.697742	0.18784	Homo sapiens uncharacterized LOC100128993 (LOC100128993), long non-coding RNA [NR_038919]
35890	ACKR4	Hs.743547	0.213904	Homo sapiens atypical chemokine receptor 4 (ACKR4), transcript variant 1, mRNA [NM_178445]
53251	LOC101928535	Hs.409078	0.157998	Homo sapiens uncharacterized LOC101928535 (LOC101928535), transcript variant 2, long non-coding RNA [NR_120552]
1022	CDK1	Hs.732435	0.0601212	Homo sapiens cyclin-dependent kinase 1 (CDK1), transcript variant 1, mRNA [NM_001786]
53739	KAZALD1	Hs.632079	0.31376	Kazal-type serine peptidase inhibitor domain 1 [Source:HGNC Symbol;Acc:HGNC:25460] [ENST00000465807]
50436	EXO1	Hs.498248	0.315983	Homo sapiens exonuclease 1 (EXO1), transcript variant 3, mRNA [NM_003686]
54403	ABCA6	Hs.709514	0.22246	Homo sapiens ATP-binding cassette, sub-family A (ABC1), member 6 (ABCA6), mRNA [NM_080284]
55895	LINC00358	Hs.552684	0.251749	Homo sapiens long intergenic non-protein coding RNA 358 (LINC00358), long non-coding RNA [NR_046995]
8580	CCNB1	Hs.23960	0.128919	Homo sapiens cyclin B1 (CCNB1), mRNA [NM_031966]
58398	COL15A1	Hs.409034	0.281401	Homo sapiens collagen, type XV, alpha 1 (COL15A1), mRNA [NM_001855]
18356	H2AFZ	Hs.119192	0.29917	Homo sapiens H2A histone family, member Z (H2AFZ), mRNA [NM_002106]
54573	lnc-TIAM1-1		0.195743	LNCipedia lincRNA (lnc-TIAM1-1), lincRNA [lnc-TIAM1-1:1]
9559	LOC400958	Hs.591565	0.187885	Homo sapiens uncharacterized LOC400958 (LOC400958), long non-coding RNA [NR_036586]
59014	IMPG1	Hs.590893	0.0759861	Homo sapiens interphotoreceptor matrix proteoglycan 1 (IMPG1), transcript variant 1, mRNA [NM_001563]
58850	XLOC_l2_001064		0.117954	BROAD Institute lincRNA (XLOC_l2_001064), lincRNA [TCONS_l2_00001461]
59342	ARMCX4	Hs.729062	0.106948	Homo sapiens armadillo repeat containing, X-linked 4 (ARMCX4), transcript variant 2, non-coding RNA [NR_028407]
59013	LYZL4	Hs.234895	0.262455	lysozyme-like 4 [Source:HGNC Symbol;Acc:HGNC:28387] [ENST00000470991]
57367	TNP1	Hs.3017	0.258459	Homo sapiens transition protein 1 (during histone to protamine replacement) (TNP1), mRNA [NM_003284]
49462	CDC20	Hs.524947	0.0656137	Homo sapiens cell division cycle 20 (CDC20), mRNA [NM_001255]
15343	CENPH	Hs.631967	0.258417	Homo sapiens centromere protein H (CENPH), mRNA [NM_022909]
58182	CHODL-AS1	Hs.404306	0.19402	Homo sapiens CHODL antisense RNA 1 (CHODL-AS1), long non-coding RNA [NR_024354]
48264	MOCS2	Hs.163645	0.30421	Homo sapiens molybdenum cofactor synthesis 2 (MOCS2), transcript variant 3, mRNA [NM_004531]
59165	lnc-STK39-3		0.296241	LNCipedia lincRNA (lnc-STK39-3), lincRNA [lnc-STK39-3:3]
48685	CLEC2B	Hs.85201	0.236165	Homo sapiens C-type lectin domain family 2, member B (CLEC2B), mRNA [NM_005127]
33676	XLOC_l2_008086		0.312365	BROAD Institute lincRNA (XLOC_l2_008086), lincRNA [TCONS_l2_00014653]
61629	PRDM14	Hs.736037	0.323909	Homo sapiens PR domain containing 14 (PRDM14), mRNA [NM_024504]
55045	CDK1	Hs.732435	0.0426475	Homo sapiens cyclin-dependent kinase 1 (CDK1), transcript variant 1, mRNA [NM_001786]
39556	CBX3	Hs.381189	0.235039	Homo sapiens chromobox homolog 3 (CBX3), transcript variant 1, mRNA [NM_007276]
9629	DNAJC19	Hs.230601	0.3316	Homo sapiens DnaJ (Hsp40) homolog, subfamily C, member 19 (DNAJC19), transcript variant 1, mRNA [NM_145261]
20150	CDCA3	Hs.524216	0.102872	Homo sapiens cell division cycle associated 3 (CDCA3), transcript variant 1, mRNA [NM_031299]
49229	TSTD3	Hs.634506	0.319331	Homo sapiens thiosulfate sulfurtransferase (rhodanese)-like domain containing 3 (TSTD3), mRNA [NM_001195131]
11657	lnc-C4orf42-3	Hs.531391	0.239496	Homo sapiens cDNA FLJ35816 fis, clone TESTI2006109. [AK093135]
38850	HOXB6	Hs.98428	0.225111	Homo sapiens homeobox B6 (HOXB6), mRNA [NM_018952]
3537	AKAP12	Hs.371240	0.282716	Homo sapiens A kinase (PRKA) anchor protein 12 (AKAP12), transcript variant 2, mRNA [NM_144497]
25232	SNCA	Hs.21374	0.223296	Homo sapiens synuclein, alpha (non A4 component of amyloid precursor) (SNCA), transcript variant 4, mRNA [NM_007308]
7488	DDIAS	Hs.165607	0.165094	Homo sapiens DNA damage-induced apoptosis suppressor (DDIAS), mRNA [NM_145018]
29927	SKA3	Hs.88523	0.0620454	Homo sapiens spindle and kinetochore associated complex subunit 3 (SKA3), transcript variant 1, mRNA [NM_145061]
42778	BIRC5	Hs.744872	0.0926117	Homo sapiens baculoviral IAP repeat containing 5 (BIRC5), transcript variant 3, mRNA [NM_001012271]
44364	GALNT4	Hs.25130	0.202025	Homo sapiens polypeptide N-acetylgalactosaminyltransferase 4 (GALNT4), mRNA [NM_003774]
25519	HAO1	Hs.193640	0.310186	Homo sapiens hydroxyacid oxidase (glycolate oxidase) 1 (HAO1), mRNA [NM_017545]
45186	EXO1	Hs.498248	0.257878	Homo sapiens exonuclease 1 (EXO1), transcript variant 3, mRNA [NM_003686]
44016	THRB	Hs.187861	0.112743	Homo sapiens thyroid hormone receptor, beta (THRB), transcript variant 4, mRNA [NM_001252634]
60731	DGKB	Hs.567255	0.201883	Homo sapiens diacylglycerol kinase, beta 90kDa (DGKB), transcript variant 1, mRNA [NM_004080]
49344	CRLF1	Hs.114948	0.275433	Homo sapiens cytokine receptor-like factor 1 (CRLF1), mRNA [NM_004750]
60800	GRIA2	Hs.32763	0.0952807	Homo sapiens glutamate receptor, ionotropic, AMPA 2 (GRIA2), transcript variant 1, mRNA [NM_000826]
62049	CDK1	Hs.732435	0.0460844	Homo sapiens cyclin-dependent kinase 1 (CDK1), transcript variant 1, mRNA [NM_001786]
9673	WDR62	Hs.116244	0.210067	Homo sapiens WD repeat domain 62 (WDR62), transcript variant 1, mRNA [NM_001083961]
43058	CDCA8	Hs.524571	0.146891	Homo sapiens cell division cycle associated 8 (CDCA8), transcript variant 2, mRNA [NM_018101]
7448	LINC01351	Hs.602301	0.205824	Homo sapiens long intergenic non-protein coding RNA 1351 (LINC01351), transcript variant 1, long non-coding RNA [NR_110716]
29495	BRCA2	Hs.34012	0.149735	Homo sapiens breast cancer 2, early onset (BRCA2), mRNA [NM_000059]
34585	CCNB1	Hs.23960	0.118438	Homo sapiens cyclin B1 (CCNB1), mRNA [NM_031966]
32026	CENPE	Hs.75573	0.149716	Homo sapiens centromere protein E, 312kDa (CENPE), transcript variant 1, mRNA [NM_001813]
57571	BIRC5	Hs.744872	0.0918791	Homo sapiens baculoviral IAP repeat containing 5 (BIRC5), transcript variant 3, mRNA [NM_001012271]
48957	NCAPG	Hs.567567	0.0834753	Homo sapiens non-SMC condensin I complex, subunit G (NCAPG), transcript variant 1, mRNA [NM_022346]
50251	lnc-TBL1Y-1		0.25532	LNCipedia lincRNA (lnc-TBL1Y-1), lincRNA [lnc-TBL1Y-1:1]
4633	RFC3	Hs.115474	0.243831	Homo sapiens replication factor C (activator 1) 3, 38kDa (RFC3), transcript variant 2, mRNA [NM_181558]
47528	F2	Hs.655207	0.19684	Homo sapiens coagulation factor II (thrombin) (F2), mRNA [NM_000506]
5473	HIST1H2AI	Hs.534035	0.17526	Homo sapiens histone cluster 1, H2ai, mRNA (cDNA clone MGC:138459 IMAGE:8327722), complete cds. [BC112254]
25766	NOVA1	Hs.31588	0.163706	Homo sapiens neuro-oncological ventral antigen 1 (NOVA1), transcript variant 1, mRNA [NM_002515]
14539	DNAJC19	Hs.230601	0.249002	Homo sapiens DnaJ (Hsp40) homolog, subfamily C, member 19 (DNAJC19), transcript variant 2, mRNA [NM_001190233]
52038	LOC146795	Hs.651743	0.262274	PREDICTED: Homo sapiens uncharacterized LOC146795 (RP11-1124B17.1), misc_RNA [XR_243752]
49776	SHC2	Hs.30965	0.171281	SHC (Src homology 2 domain containing) transforming protein 2 [Source:HGNC Symbol;Acc:HGNC:29869] [ENST00000588376]
53116	lnc-DAAM2-3		0.320657	Q3Y452_HUMAN (Q3Y452) Testis development related protein 1, complete [THC2717314]
60647	TOP2A	Hs.156346	0.0623495	Homo sapiens topoisomerase (DNA) II alpha 170kDa (TOP2A), mRNA [NM_001067]
56651	CENPH	Hs.631967	0.262708	Homo sapiens centromere protein H (CENPH), mRNA [NM_022909]
19495	SPON2	Hs.635350	0.243229	Homo sapiens spondin 2, extracellular matrix protein (SPON2), transcript variant 1, mRNA [NM_012445]
46746	SNCA	Hs.21374	0.226091	Homo sapiens synuclein, alpha (non A4 component of amyloid precursor) (SNCA), transcript variant 4, mRNA [NM_007308]
6849	SPON2	Hs.635350	0.225413	Homo sapiens spondin 2, extracellular matrix protein (SPON2), transcript variant 1, mRNA [NM_012445]
57686	TMEFF2	Hs.144513	0.219281	Homo sapiens transmembrane protein with EGF-like and two follistatin-like domains 2 (TMEFF2), mRNA [NM_016192]
91	RASGRP3	Hs.143674	0.289955	Homo sapiens RAS guanyl releasing protein 3 (calcium and DAG-regulated) (RASGRP3), transcript variant 2, mRNA [NM_170672]
40671	THBS2	Hs.371147	0.26894	Homo sapiens thrombospondin 2 (THBS2), mRNA [NM_003247]
8167	COL15A1	Hs.409034	0.267159	Homo sapiens collagen, type XV, alpha 1 (COL15A1), mRNA [NM_001855]
26087	CDKN2C	Hs.525324	0.326273	Homo sapiens cyclin-dependent kinase inhibitor 2C (p18, inhibits CDK4) (CDKN2C), transcript variant 2, mRNA [NM_078626]
45049	BIRC5	Hs.744872	0.0904171	Homo sapiens baculoviral IAP repeat containing 5 (BIRC5), transcript variant 3, mRNA [NM_001012271]
878	TOP2A	Hs.156346	0.0644599	Homo sapiens topoisomerase (DNA) II alpha 170kDa (TOP2A), mRNA [NM_001067]
37372	FERMT2	Hs.509343	0.294899	Homo sapiens fermitin family member 2 (FERMT2), transcript variant 2, mRNA [NM_001134999]
22785	SNCA	Hs.21374	0.22588	Homo sapiens synuclein, alpha (non A4 component of amyloid precursor) (SNCA), transcript variant 4, mRNA [NM_007308]
61589	CA13	Hs.127189	0.328402	Homo sapiens carbonic anhydrase XIII (CA13), mRNA [NM_198584]
42464	EXO1	Hs.498248	0.250032	Homo sapiens exonuclease 1 (EXO1), transcript variant 3, mRNA [NM_003686]
9598	FLJ43315	Hs.632789	0.289441	Homo sapiens asparagine synthetase pseudogene (FLJ43315), non-coding RNA [NR_033856]
45051	XLOC_l2_013874	Hs.649716	0.316379	BROAD Institute lincRNA (XLOC_l2_013874), lincRNA [TCONS_l2_00027392]
20453	POMGNT1	Hs.525134	0.303352	Homo sapiens protein O-linked mannose N-acetylglucosaminyltransferase 1 (beta 1,2-) (POMGNT1), transcript variant 2, mRNA [NM_001243766]
12743	TROAP	Hs.524399	0.125159	Homo sapiens trophinin associated protein (TROAP), transcript variant 1, mRNA [NM_005480]
2423	GRIA4	Hs.503743	0.109339	Homo sapiens glutamate receptor, ionotropic, AMPA 4 (GRIA4), transcript variant 2, mRNA [NM_001077243]
5543	HIST1H3B	Hs.533292	0.309604	Homo sapiens histone cluster 1, H3b (HIST1H3B), mRNA [NM_003537]
60795	GPR182	Hs.483909	0.183136	Homo sapiens G protein-coupled receptor 182 (GPR182), mRNA [NM_007264]
13053	ETV1	Hs.22634	0.133672	Homo sapiens ets variant 1 (ETV1), transcript variant 1, mRNA [NM_004956]
47135	PBK	Hs.104741	0.0551635	Homo sapiens PDZ binding kinase (PBK), transcript variant 1, mRNA [NM_018492]
40296	CENPE	Hs.75573	0.145191	Homo sapiens centromere protein E, 312kDa (CENPE), transcript variant 1, mRNA [NM_001813]
62360	GABRG1	Hs.375051	0.0251512	Homo sapiens gamma-aminobutyric acid (GABA) A receptor, gamma 1 (GABRG1), mRNA [NM_173536]
59262	CRIP1	Hs.70327	0.245952	Homo sapiens cysteine-rich protein 1 (intestinal) (CRIP1), mRNA [NM_001311]
11398	FABP5	Hs.408061	0.290581	Homo sapiens fatty acid binding protein 5 (psoriasis-associated) (FABP5), mRNA [NM_001444]
42066	NKX3-1	Hs.55999	0.231655	Homo sapiens NK3 homeobox 1 (NKX3-1), transcript variant 1, mRNA [NM_006167]
61309	CLDN19	Hs.496270	0.233041	Homo sapiens claudin 19 (CLDN19), transcript variant 1, mRNA [NM_148960]
54092	CCNB1	Hs.23960	0.121017	Homo sapiens cyclin B1 (CCNB1), mRNA [NM_031966]
2433	DLGAP5	Hs.77695	0.0453096	Homo sapiens discs, large (Drosophila) homolog-associated protein 5 (DLGAP5), transcript variant 1, mRNA [NM_014750]
43830	ST6GALNAC3	Hs.337040	0.189621	Homo sapiens ST6 (alpha-N-acetyl-neuraminyl-2,3-beta-galactosyl-1,3)-N-acetylgalactosaminide alpha-2,6-sialyltransferase 3 (ST6GALNAC3), transcript variant 2, mRNA [NM_001160011]
2297	KIF20A	Hs.718626	0.0505784	Homo sapiens kinesin family member 20A (KIF20A), mRNA [NM_005733]
48968	BRINP3	Hs.65765	0.262062	Homo sapiens bone morphogenetic protein/retinoic acid inducible neural-specific 3 (BRINP3), mRNA [NM_199051]
27499	LPHN3	Hs.570770	0.286336	Homo sapiens latrophilin 3 (LPHN3), mRNA [NM_015236]
19929	lnc-TNP1-2		0.308372	LNCipedia lincRNA (lnc-TNP1-2), lincRNA [lnc-TNP1-2:1]
36382	TOP2A	Hs.156346	0.0493978	Homo sapiens topoisomerase (DNA) II alpha 170kDa (TOP2A), mRNA [NM_001067]
14444	SCARNA20		0.201239	Homo sapiens small Cajal body-specific RNA 20 (SCARNA20), guide RNA [NR_002999]
31738	SNCA	Hs.21374	0.227398	Homo sapiens synuclein, alpha (non A4 component of amyloid precursor) (SNCA), transcript variant 4, mRNA [NM_007308]
15074	SPON2	Hs.635350	0.224367	Homo sapiens spondin 2, extracellular matrix protein (SPON2), transcript variant 1, mRNA [NM_012445]
4754	PTTG1	Hs.350966	0.261066	Homo sapiens pituitary tumor-transforming 1 (PTTG1), transcript variant 2, mRNA [NM_004219]
16661	SVIL	Hs.499209	0.278508	Homo sapiens supervillin (SVIL), transcript variant 2, mRNA [NM_021738]
54867	DTL	Hs.656473	0.121298	Homo sapiens denticleless E3 ubiquitin protein ligase homolog (Drosophila) (DTL), transcript variant 1, mRNA [NM_016448]
5956	SNCA	Hs.21374	0.203697	Homo sapiens synuclein, alpha (non A4 component of amyloid precursor) (SNCA), transcript variant 4, mRNA [NM_007308]
20437	SPON2	Hs.635350	0.249894	Homo sapiens spondin 2, extracellular matrix protein (SPON2), transcript variant 1, mRNA [NM_012445]
48789	ASPM	Hs.121028	0.0549544	Homo sapiens asp (abnormal spindle) homolog, microcephaly associated (Drosophila) (ASPM), transcript variant 1, mRNA [NM_018136]
8005	KLHL2	Hs.388668	0.261849	Homo sapiens kelch-like family member 2 (KLHL2), transcript variant 1, mRNA [NM_007246]
43526	CD69	Hs.208854	0.0707881	Homo sapiens CD69 molecule (CD69), mRNA [NM_001781]
17012	TOP2A	Hs.156346	0.0424284	Homo sapiens topoisomerase (DNA) II alpha 170kDa (TOP2A), mRNA [NM_001067]
4020	COL15A1	Hs.409034	0.283885	Homo sapiens collagen, type XV, alpha 1 (COL15A1), mRNA [NM_001855]
62012	SNCA	Hs.21374	0.240865	Homo sapiens synuclein, alpha (non A4 component of amyloid precursor) (SNCA), transcript variant 4, mRNA [NM_007308]
46195	BUB1B	Hs.513645	0.074145	Homo sapiens BUB1 mitotic checkpoint serine/threonine kinase B (BUB1B), mRNA [NM_001211]
20001	FABP5	Hs.408061	0.306078	Homo sapiens fatty acid binding protein 5 (psoriasis-associated) (FABP5), mRNA [NM_001444]
19660	BZW1	Hs.355983	0.220094	Homo sapiens basic leucine zipper and W2 domains 1 (BZW1), transcript variant 4, mRNA [NM_014670]
41170	CD86	Hs.171182	0.127875	Homo sapiens CD86 molecule (CD86), transcript variant 2, mRNA [NM_006889]
12557	LINC00161	Hs.438549	0.104056	Homo sapiens long intergenic non-protein coding RNA 161 (LINC00161), transcript variant 1, long non-coding RNA [NR_026552]
53074	SPEN	Hs.744843	0.287323	Homo sapiens spen family transcriptional repressor (SPEN), mRNA [NM_015001]
54538	NDNF	Hs.709520	0.290343	Homo sapiens neuron-derived neurotrophic factor (NDNF), mRNA [NM_024574]
59392	HECTD1	Hs.708017	0.277271	Homo sapiens HECT domain containing E3 ubiquitin protein ligase 1 (HECTD1), mRNA [NM_015382]
85	EFNB2	Hs.149239	0.247506	Homo sapiens ephrin-B2 (EFNB2), mRNA [NM_004093]
13582	OAF	Hs.445081	0.270833	Homo sapiens OAF homolog (Drosophila) (OAF), mRNA [NM_178507]
62623	BRCA1	Hs.194143	0.215921	Homo sapiens breast cancer 1, early onset (BRCA1), transcript variant 2, mRNA [NM_007300]
4373	LOC284950	Hs.570227	0.21711	Homo sapiens uncharacterized LOC284950 (LOC284950), long non-coding RNA [NR_038888]
37926	SPON2	Hs.635350	0.237207	Homo sapiens spondin 2, extracellular matrix protein (SPON2), transcript variant 1, mRNA [NM_012445]
62368	KIF20A	Hs.718626	0.062618	Homo sapiens kinesin family member 20A (KIF20A), mRNA [NM_005733]
51823	MCTP2	Hs.33368	0.108448	Homo sapiens multiple C2 domains, transmembrane 2 (MCTP2), transcript variant 1, mRNA [NM_018349]
29013	SGTB	Hs.482301	0.215507	Homo sapiens small glutamine-rich tetratricopeptide repeat (TPR)-containing, beta (SGTB), mRNA [NM_019072]
42162	BIRC5	Hs.744872	0.0874567	Homo sapiens baculoviral IAP repeat containing 5 (BIRC5), transcript variant 3, mRNA [NM_001012271]
948	SPAG5	Hs.514033	0.214932	Homo sapiens sperm associated antigen 5 (SPAG5), mRNA [NM_006461]
3444	CCDC18	Hs.745125	0.273065	Homo sapiens coiled-coil domain containing 18 (CCDC18), mRNA [NM_206886]
45733	APOBEC3B	Hs.226307	0.160808	Homo sapiens apolipoprotein B mRNA editing enzyme, catalytic polypeptide-like 3B (APOBEC3B), transcript variant 1, mRNA [NM_004900]
18932	ANLN	Hs.62180	0.0809443	Homo sapiens anillin, actin binding protein (ANLN), transcript variant 1, mRNA [NM_018685]
4352	FANCA	Hs.744083	0.298177	Homo sapiens Fanconi anemia, complementation group A (FANCA), transcript variant 2, mRNA [NM_001018112]
45913	BIRC5	Hs.744872	0.089589	Homo sapiens baculoviral IAP repeat containing 5 (BIRC5), transcript variant 3, mRNA [NM_001012271]
11653	DTL	Hs.656473	0.120175	Homo sapiens denticleless E3 ubiquitin protein ligase homolog (Drosophila) (DTL), transcript variant 1, mRNA [NM_016448]
18386	CCDC15	Hs.287555	0.296505	Homo sapiens coiled-coil domain containing 15 (CCDC15), mRNA [NM_025004]
14032	VWA5A	Hs.152944	0.193558	Homo sapiens von Willebrand factor A domain containing 5A (VWA5A), transcript variant 2, mRNA [NM_198315]
32459	EXO1	Hs.498248	0.33261	Homo sapiens exonuclease 1 (EXO1), transcript variant 3, mRNA [NM_003686]
47965	CENPM	Hs.208912	0.224934	centromere protein M [Source:HGNC Symbol;Acc:HGNC:18352] [ENST00000402338]
44724	KIF2C	Hs.720061	0.0464872	Homo sapiens kinesin family member 2C (KIF2C), transcript variant 1, mRNA [NM_006845]
36851	CCNA2	Hs.58974	0.126868	Homo sapiens cyclin A2 (CCNA2), mRNA [NM_001237]
14733	SND1-IT1	Hs.657377	0.280765	Homo sapiens SND1 intronic transcript 1 (non-protein coding) (SND1-IT1), long non-coding RNA [NR_027330]
16453	CENPE	Hs.75573	0.111474	Homo sapiens centromere protein E, 312kDa (CENPE), transcript variant 1, mRNA [NM_001813]
28221	CDK1	Hs.732435	0.0535661	Homo sapiens cyclin-dependent kinase 1 (CDK1), transcript variant 1, mRNA [NM_001786]
30593	GXYLT1P3	Hs.648146	0.304222	Homo sapiens glucoside xylosyltransferase 1 pseudogene 3 (GXYLT1P3), non-coding RNA [NR_121572]
16385	SGOL1	Hs.105153	0.247024	Homo sapiens shugoshin-like 1 (S. pombe) (SGOL1), transcript variant A2, mRNA [NM_001012410]
14529	GUCA2B	Hs.32966	0.311937	Homo sapiens guanylate cyclase activator 2B (uroguanylin) (GUCA2B), mRNA [NM_007102]
23864	CCNA2	Hs.58974	0.113482	Homo sapiens cyclin A2 (CCNA2), mRNA [NM_001237]
53764	RFK	Hs.37558	0.286608	Homo sapiens riboflavin kinase (RFK), mRNA [NM_018339]
35413	CCNB1	Hs.23960	0.127564	Homo sapiens cyclin B1 (CCNB1), mRNA [NM_031966]
57993	lnc-WDR69-2	Hs.559012	0.146495	zt77c09.r1 Soares_testis_NHT Homo sapiens cDNA clone IMAGE:728368 5' similar to gb:M74525 UBIQUITIN-CONJUGATING ENZYME E2-17 KD (HUMAN);contains L1.b1 L1 repetitive element ;, mRNA sequence [AA393613]
57079	CASC15	Hs.712707	0.237634	Homo sapiens cancer susceptibility candidate 15 (non-protein coding) (CASC15), long non-coding RNA [NR_015410]
22127	CDK1	Hs.732435	0.0526019	Homo sapiens cyclin-dependent kinase 1 (CDK1), transcript variant 1, mRNA [NM_001786]
37461	ASNS	Hs.489207	0.247771	Homo sapiens asparagine synthetase (glutamine-hydrolyzing) (ASNS), transcript variant 2, mRNA [NM_001673]
27048	BUB1	Hs.469649	0.0465487	Homo sapiens BUB1 mitotic checkpoint serine/threonine kinase (BUB1), transcript variant 1, mRNA [NM_004336]
2365	LINC00632		0.233369	Homo sapiens long intergenic non-protein coding RNA 632 (LINC00632), transcript variant 3, long non-coding RNA [NR_104228]
38913	LOC440600	Hs.649375	0.233682	Homo sapiens uncharacterized LOC440600 (LOC440600), long non-coding RNA [NR_036595]
37447	CENPE	Hs.75573	0.133864	Homo sapiens centromere protein E, 312kDa (CENPE), transcript variant 1, mRNA [NM_001813]
15679	COLEC10	Hs.176615	0.259211	Homo sapiens collectin sub-family member 10 (C-type lectin) (COLEC10), mRNA [NM_006438]
32771	DTL	Hs.656473	0.0916382	Homo sapiens denticleless E3 ubiquitin protein ligase homolog (Drosophila) (DTL), transcript variant 1, mRNA [NM_016448]
39954	SCARNA16	Hs.720923	0.33193	Homo sapiens small Cajal body-specific RNA 16 (SCARNA16), guide RNA [NR_003013]
3764	SPEF2	Hs.298863	0.24904	Homo sapiens sperm flagellar 2 (SPEF2), transcript variant 1, mRNA [NM_024867]
41798	FOXL2NB	Hs.591303	0.20856	Homo sapiens FOXL2 neighbor (FOXL2NB), mRNA [NM_001040061]
1203	GFPT2	Hs.696497	0.291214	Homo sapiens glutamine-fructose-6-phosphate transaminase 2 (GFPT2), mRNA [NM_005110]
29263	HSPA13	Hs.352341	0.249593	Homo sapiens heat shock protein 70kDa family, member 13 (HSPA13), mRNA [NM_006948]
30922	ETV1	Hs.22634	0.161347	Homo sapiens ets variant 1 (ETV1), transcript variant 1, mRNA [NM_004956]
57546	SPON2	Hs.635350	0.228992	Homo sapiens spondin 2, extracellular matrix protein (SPON2), transcript variant 1, mRNA [NM_012445]
33217	AK5	Hs.559718	0.303395	adenylate kinase 5 [Source:HGNC Symbol;Acc:HGNC:365] [ENST00000317704]
47464	CCNA2	Hs.58974	0.143408	Homo sapiens cyclin A2 (CCNA2), mRNA [NM_001237]
40156	NUDCD2	Hs.140443	0.1794	Homo sapiens NudC domain containing 2 (NUDCD2), mRNA [NM_145266]
34073	TENM4	Hs.213087	0.071021	Homo sapiens teneurin transmembrane protein 4 (TENM4), mRNA [NM_001098816]
44001	PRR16	Hs.157461	0.21353	Homo sapiens proline rich 16 (PRR16), transcript variant 2, mRNA [NM_016644]
30248	SPON2	Hs.635350	0.263756	Homo sapiens spondin 2, extracellular matrix protein (SPON2), transcript variant 1, mRNA [NM_012445]
59590	EMILIN2	Hs.532815	0.156995	Homo sapiens elastin microfibril interfacer 2 (EMILIN2), mRNA [NM_032048]
30646	ERCC6L	Hs.47558	0.0802252	Homo sapiens excision repair cross-complementation group 6-like (ERCC6L), mRNA [NM_017669]
46127	lnc-SLC9A3-1		0.2348	LNCipedia lincRNA (lnc-SLC9A3-1), lincRNA [lnc-SLC9A3-1:1]
16880	CDK1	Hs.732435	0.0458977	Homo sapiens cyclin-dependent kinase 1 (CDK1), transcript variant 1, mRNA [NM_001786]
54927	CCNB1	Hs.23960	0.13772	Homo sapiens cyclin B1 (CCNB1), mRNA [NM_031966]
60245	POMGNT1	Hs.525134	0.281583	Homo sapiens protein O-linked mannose N-acetylglucosaminyltransferase 1 (beta 1,2-) (POMGNT1), transcript variant 2, mRNA [NM_001243766]
53180	CDK1	Hs.732435	0.0487397	Homo sapiens cyclin-dependent kinase 1 (CDK1), transcript variant 1, mRNA [NM_001786]
359	SNORA11B	Hs.693444	0.235199	Homo sapiens small nucleolar RNA, H/ACA box 11B (SNORA11B), small nucleolar RNA [NR_003709]
49008	BRCA2	Hs.34012	0.17416	Homo sapiens breast cancer 2, early onset (BRCA2), mRNA [NM_000059]
60891	IRX2	Hs.282089	0.173296	Homo sapiens iroquois homeobox 2 (IRX2), transcript variant 1, mRNA [NM_033267]
38276	PURG	Hs.373778	0.18017	Homo sapiens purine-rich element binding protein G (PURG), transcript variant A, mRNA [NM_013357]
38765	TK1	Hs.515122	0.325301	Homo sapiens thymidine kinase 1, soluble (TK1), mRNA [NM_003258]
35297	SLC7A11	Hs.390594	0.324301	Homo sapiens solute carrier family 7 (anionic amino acid transporter light chain, xc- system), member 11 (SLC7A11), mRNA [NM_014331]
16301	ARL5A	Hs.470233	0.234377	Homo sapiens ADP-ribosylation factor-like 5A (ARL5A), transcript variant 1, mRNA [NM_012097]
56911	TMEM106A	Hs.536474	0.290515	Homo sapiens transmembrane protein 106A (TMEM106A), transcript variant 1, mRNA [NM_001291586]
41465	XLOC_l2_015585		0.0778299	BROAD Institute lincRNA (XLOC_l2_015585), lincRNA [TCONS_l2_00030301]
1857	lnc-QKI-2	Hs.559444	0.265088	LNCipedia lincRNA (lnc-QKI-2), lincRNA [lnc-QKI-2:4]
42554	HIST1H2BF	Hs.182137	0.160282	Homo sapiens histone cluster 1, H2bf (HIST1H2BF), mRNA [NM_003522]
13869	TMEM128	Hs.12845	0.30727	Homo sapiens transmembrane protein 128 (TMEM128), transcript variant 3, mRNA [NM_032927]
60208	TOP2A	Hs.156346	0.0523096	Homo sapiens topoisomerase (DNA) II alpha 170kDa (TOP2A), mRNA [NM_001067]
5813	CDC45	Hs.474217	0.148328	Homo sapiens cell division cycle 45 (CDC45), transcript variant 2, mRNA [NM_003504]
4029	TOP2A	Hs.156346	0.038103	Homo sapiens topoisomerase (DNA) II alpha 170kDa (TOP2A), mRNA [NM_001067]
9133	CENPE	Hs.75573	0.132582	Homo sapiens centromere protein E, 312kDa (CENPE), transcript variant 1, mRNA [NM_001813]
43744	QPCT	Hs.79033	0.287232	Homo sapiens glutaminyl-peptide cyclotransferase (QPCT), mRNA [NM_012413]
37899	JAKMIP2	Hs.744926	0.12097	Homo sapiens janus kinase and microtubule interacting protein 2 (JAKMIP2), transcript variant 3, mRNA [NM_014790]
23146	XLOC_l2_010433		0.225976	BROAD Institute lincRNA (XLOC_l2_010433), lincRNA [TCONS_l2_00019618]
29040	PKMYT1	Hs.732385	0.279816	Homo sapiens protein kinase, membrane associated tyrosine/threonine 1 (PKMYT1), transcript variant 2, mRNA [NM_182687]
8555	LINC01564		0.168622	Homo sapiens long intergenic non-protein coding RNA 1564 (LINC01564), long non-coding RNA [NR_125841]
37019	TSTD3	Hs.634506	0.299692	Homo sapiens thiosulfate sulfurtransferase (rhodanese)-like domain containing 3 (TSTD3), mRNA [NM_001195131]
31677	DEPDC1	Hs.445098	0.0240559	Homo sapiens DEP domain containing 1 (DEPDC1), transcript variant 2, mRNA [NM_017779]
38532	KIF20A	Hs.718626	0.054413	Homo sapiens kinesin family member 20A (KIF20A), mRNA [NM_005733]
28481	ALOX12P2	Hs.378695	0.11594	Homo sapiens arachidonate 12-lipoxygenase pseudogene 2 (ALOX12P2), transcript variant 1, non-coding RNA [NR_002710]
14181	BMP6	Hs.285671	0.214516	Homo sapiens bone morphogenetic protein 6 (BMP6), mRNA [NM_001718]
19126	CBX3	Hs.381189	0.306497	Homo sapiens chromobox homolog 3 (CBX3), transcript variant 2, mRNA [NM_016587]
59810	lnc-LRRIQ1-1		0.307599	LNCipedia lincRNA (lnc-LRRIQ1-1), lincRNA [lnc-LRRIQ1-1:2]
3937	POLQ	Hs.241517	0.142601	Homo sapiens polymerase (DNA directed), theta (POLQ), mRNA [NM_199420]
32404	SPON2	Hs.635350	0.270878	Homo sapiens spondin 2, extracellular matrix protein (SPON2), transcript variant 1, mRNA [NM_012445]
4880	ZNF767P		0.218412	zinc finger family member 767, pseudogene [Source:HGNC Symbol;Acc:HGNC:21884] [ENST00000481762]
49185	PRC1	Hs.366401	0.0682746	Homo sapiens protein regulator of cytokinesis 1 (PRC1), transcript variant 1, mRNA [NM_003981]
50248	CD69	Hs.208854	0.0836938	Homo sapiens CD69 molecule (CD69), mRNA [NM_001781]
38007	SPON2	Hs.635350	0.236698	Homo sapiens spondin 2, extracellular matrix protein (SPON2), transcript variant 1, mRNA [NM_012445]
17405	FAM83D	Hs.726442	0.178174	Homo sapiens family with sequence similarity 83, member D (FAM83D), mRNA [NM_030919]
31659	MND1	Hs.294088	0.161935	Homo sapiens meiotic nuclear divisions 1 homolog (S. cerevisiae) (MND1), transcript variant 1, mRNA [NM_032117]
30712	CENPE	Hs.75573	0.129007	Homo sapiens centromere protein E, 312kDa (CENPE), transcript variant 1, mRNA [NM_001813]
36703	CCNA2	Hs.58974	0.146916	Homo sapiens cyclin A2 (CCNA2), mRNA [NM_001237]
49965	STON1-GTF2A1L	Hs.732016	0.209731	Homo sapiens STON1-GTF2A1L readthrough (STON1-GTF2A1L), transcript variant 2, mRNA [NM_001198593]
12574	CD69	Hs.208854	0.101174	Homo sapiens CD69 molecule (CD69), mRNA [NM_001781]
54122	SPON2	Hs.635350	0.225857	Homo sapiens spondin 2, extracellular matrix protein (SPON2), transcript variant 1, mRNA [NM_012445]
38768	SLC6A15	Hs.44424	0.125394	Homo sapiens solute carrier family 6 (neutral amino acid transporter), member 15 (SLC6A15), transcript variant 1, mRNA [NM_182767]
37892	CENPH	Hs.631967	0.273103	Homo sapiens centromere protein H (CENPH), mRNA [NM_022909]
50111	FAM124B		0.248893	family with sequence similarity 124B [Source:HGNC Symbol;Acc:HGNC:26224] [ENST00000243806]
4144	CRNN	Hs.242057	0.297143	Homo sapiens cornulin (CRNN), mRNA [NM_016190]
57445	BRCA1	Hs.194143	0.283425	Homo sapiens breast cancer 1, early onset (BRCA1), transcript variant 2, mRNA [NM_007300]
42555	lnc-IER5L-1		0.21519	LNCipedia lincRNA (lnc-IER5L-1), lincRNA [lnc-IER5L-1:1]
55255	lnc-SNX18-1		0.0668449	LNCipedia lincRNA (lnc-SNX18-1), lincRNA [lnc-SNX18-1:1]
18274	TMEM71		0.260732	transmembrane protein 71 [Source:HGNC Symbol;Acc:HGNC:26572] [ENST00000524079]
48475	CDYL2	Hs.60257	0.328761	chromodomain protein, Y-like 2 [Source:HGNC Symbol;Acc:HGNC:23030] [ENST00000570137]
58803	SNCA	Hs.21374	0.25265	Homo sapiens synuclein, alpha (non A4 component of amyloid precursor) (SNCA), transcript variant 4, mRNA [NM_007308]
1026	IRX2	Hs.282089	0.150243	Homo sapiens iroquois homeobox 2 (IRX2), transcript variant 1, mRNA [NM_033267]
38919	EXO1	Hs.498248	0.233755	Homo sapiens exonuclease 1 (EXO1), transcript variant 3, mRNA [NM_003686]
37196	YIF1B	Hs.280741	0.202006	Homo sapiens Yip1 interacting factor homolog B (S. cerevisiae) (YIF1B), transcript variant 7, mRNA [NM_001145463]
50854	FABP5	Hs.408061	0.314163	Homo sapiens fatty acid binding protein 5 (psoriasis-associated) (FABP5), mRNA [NM_001444]
49274	TRPC3	Hs.150981	0.303621	Homo sapiens transient receptor potential cation channel, subfamily C, member 3 (TRPC3), transcript variant 2, mRNA [NM_003305]
4422	BRCA1	Hs.194143	0.234815	Homo sapiens breast cancer 1, early onset (BRCA1), transcript variant 2, mRNA [NM_007300]
6917	CDKN3	Hs.84113	0.216701	Homo sapiens cyclin-dependent kinase inhibitor 3 (CDKN3), transcript variant 1, mRNA [NM_005192]
23519	MTHFD2	Hs.469030	0.317292	Homo sapiens methylenetetrahydrofolate dehydrogenase (NADP+ dependent) 2, methenyltetrahydrofolate cyclohydrolase (MTHFD2), transcript variant 1, mRNA [NM_006636]
34028	LOC100506175	Hs.658270	0.305631	Homo sapiens uncharacterized LOC100506175 (LOC100506175), long non-coding RNA [NR_111906]
36636	NDC80	Hs.414407	0.047859	Homo sapiens NDC80 kinetochore complex component (NDC80), mRNA [NM_006101]
18322	CEBPB	Hs.719041	0.332297	Homo sapiens CCAAT/enhancer binding protein (C/EBP), beta (CEBPB), transcript variant 1, mRNA [NM_005194]
1678	CDK1	Hs.732435	0.0486379	Homo sapiens cyclin-dependent kinase 1 (CDK1), transcript variant 1, mRNA [NM_001786]
52154	BZW1	Hs.355983	0.215862	Homo sapiens basic leucine zipper and W2 domains 1 (BZW1), transcript variant 2, mRNA [NM_001207068]
31115	FAM65B	Hs.559459	0.33339	Homo sapiens family with sequence similarity 65, member B (FAM65B), transcript variant 2, mRNA [NM_015864]
60406	ELMOD1	Hs.495779	0.321412	Homo sapiens ELMO/CED-12 domain containing 1 (ELMOD1), transcript variant 1, mRNA [NM_018712]
1818	GRIA4	Hs.503743	0.0769225	Homo sapiens glutamate receptor, ionotropic, AMPA 4 (GRIA4), transcript variant 3, mRNA [NM_001077244]
53479	ELOVL4	Hs.101915	0.0574288	Homo sapiens ELOVL fatty acid elongase 4 (ELOVL4), mRNA [NM_022726]
33985	BLM	Hs.725208	0.176349	Homo sapiens Bloom syndrome, RecQ helicase-like (BLM), transcript variant 1, mRNA [NM_000057]
6287	MTHFD2	Hs.469030	0.299488	Homo sapiens methylenetetrahydrofolate dehydrogenase (NADP+ dependent) 2, methenyltetrahydrofolate cyclohydrolase (MTHFD2), transcript variant 1, mRNA [NM_006636]
13022	XLOC_l2_004640		0.226152	BROAD Institute lincRNA (XLOC_l2_004640), lincRNA [TCONS_l2_00008611]
49949	lnc-IL12RB2-2		0.270526	LNCipedia lincRNA (lnc-IL12RB2-2), lincRNA [lnc-IL12RB2-2:5]
49583	ERBB4	Hs.390729	0.105776	Homo sapiens erb-b2 receptor tyrosine kinase 4 (ERBB4), transcript variant JM-a/CVT-1, mRNA [NM_005235]
3815	ARSJ	Hs.22895	0.247986	Homo sapiens arylsulfatase family, member J (ARSJ), mRNA [NM_024590]
38348	GPR179	Hs.462915	0.165015	Homo sapiens G protein-coupled receptor 179 (GPR179), mRNA [NM_001004334]
9504	DNAJC19	Hs.230601	0.323728	Homo sapiens DnaJ (Hsp40) homolog, subfamily C, member 19 (DNAJC19), transcript variant 1, mRNA [NM_145261]
61619	GABBR2	Hs.198612	0.284742	Homo sapiens gamma-aminobutyric acid (GABA) B receptor, 2 (GABBR2), mRNA [NM_005458]
9579	RAI2	Hs.446680	0.236522	Homo sapiens retinoic acid induced 2 (RAI2), transcript variant 2, mRNA [NM_021785]
61551	TRIM23	Hs.792	0.324315	Homo sapiens tripartite motif containing 23 (TRIM23), transcript variant alpha, mRNA [NM_001656]
40820	E2F5	Hs.445758	0.247144	Homo sapiens E2F transcription factor 5, p130-binding (E2F5), transcript variant 1, mRNA [NM_001951]
12598	ID3	Hs.76884	0.0886738	Homo sapiens inhibitor of DNA binding 3, dominant negative helix-loop-helix protein (ID3), mRNA [NM_002167]
24944	THBD	Hs.2030	0.0693461	Homo sapiens thrombomodulin (THBD), mRNA [NM_000361]
43366	CASC5	Hs.181855	0.117643	Homo sapiens cancer susceptibility candidate 5 (CASC5), transcript variant 1, mRNA [NM_170589]
15233	KIF18A	Hs.301052	0.172703	Homo sapiens kinesin family member 18A (KIF18A), mRNA [NM_031217]
11866	ELTD1	Hs.132314	0.0864349	Homo sapiens EGF, latrophilin and seven transmembrane domain containing 1 (ELTD1), mRNA [NM_022159]
49879	GXYLT1P3	Hs.648146	0.327799	Homo sapiens glucoside xylosyltransferase 1 pseudogene 3 (GXYLT1P3), non-coding RNA [NR_121572]
13182	VTRNA1-3	Hs.543887	0.254486	Homo sapiens vault RNA 1-3 (VTRNA1-3), vault RNA [NR_026705]
1593	EMP1	Hs.719042	0.0884595	Homo sapiens epithelial membrane protein 1 (EMP1), mRNA [NM_001423]
5437	NR4A2	Hs.563344	0.0418985	Homo sapiens nuclear receptor subfamily 4, group A, member 2 (NR4A2), mRNA [NM_006186]
28693	FGL2	Hs.520989	0.16876	Homo sapiens fibrinogen-like 2 (FGL2), mRNA [NM_006682]
57692	SPC25	Hs.421956	0.0151534	Homo sapiens SPC25, NDC80 kinetochore complex component (SPC25), mRNA [NM_020675]
22937	CEBPB	Hs.719041	0.332971	Homo sapiens CCAAT/enhancer binding protein (C/EBP), beta (CEBPB), transcript variant 1, mRNA [NM_005194]
40364	ATOH8	Hs.135569	0.283412	Homo sapiens atonal homolog 8 (Drosophila) (ATOH8), mRNA [NM_032827]
20704	CD69	Hs.208854	0.106441	Homo sapiens CD69 molecule (CD69), mRNA [NM_001781]
31540	WNT10A	Hs.121540	0.254521	Homo sapiens wingless-type MMTV integration site family, member 10A (WNT10A), mRNA [NM_025216]
39932	NCEH1	Hs.444099	0.144091	Homo sapiens neutral cholesterol ester hydrolase 1 (NCEH1), transcript variant 2, mRNA [NM_020792]
62190	PLB1	Hs.444933	0.0907546	Homo sapiens phospholipase B1 (PLB1), transcript variant 1, mRNA [NM_153021]
50966	CHRNA1	Hs.434479	0.16923	Homo sapiens cholinergic receptor, nicotinic, alpha 1 (muscle) (CHRNA1), transcript variant 1, mRNA [NM_001039523]
50258	CEBPB	Hs.719041	0.32169	Homo sapiens CCAAT/enhancer binding protein (C/EBP), beta (CEBPB), transcript variant 1, mRNA [NM_005194]
30806	HES1	Hs.250666	0.218205	Homo sapiens hes family bHLH transcription factor 1 (HES1), mRNA [NM_005524]
14769	IQGAP3	Hs.591495	0.099322	Homo sapiens IQ motif containing GTPase activating protein 3 (IQGAP3), mRNA [NM_178229]
28758	CENPE	Hs.75573	0.12196	Homo sapiens centromere protein E, 312kDa (CENPE), transcript variant 1, mRNA [NM_001813]
11155	THSD7A	Hs.120855	0.283564	Homo sapiens thrombospondin, type I, domain containing 7A (THSD7A), mRNA [NM_015204]
2864	FANCA	Hs.744083	0.299262	Homo sapiens Fanconi anemia, complementation group A (FANCA), transcript variant 1, mRNA [NM_000135]
26811	HAPLN1	Hs.2799	0.175569	Homo sapiens hyaluronan and proteoglycan link protein 1 (HAPLN1), mRNA [NM_001884]
37950	CD69	Hs.208854	0.0967679	Homo sapiens CD69 molecule (CD69), mRNA [NM_001781]
41378	NT5E	Hs.153952	0.157631	Homo sapiens 5'-nucleotidase, ecto (CD73) (NT5E), transcript variant 1, mRNA [NM_002526]
4370	MTHFD2	Hs.469030	0.31864	Homo sapiens methylenetetrahydrofolate dehydrogenase (NADP+ dependent) 2, methenyltetrahydrofolate cyclohydrolase (MTHFD2), transcript variant 1, mRNA [NM_006636]
29254	FAM111B	Hs.186579	0.201963	Homo sapiens family with sequence similarity 111, member B (FAM111B), transcript variant 1, mRNA [NM_198947]
42588	CDH6	Hs.124776	0.138713	Homo sapiens cadherin 6, type 2, K-cadherin (fetal kidney) (CDH6), mRNA [NM_004932]
35911	MTAP	Hs.193268	0.331449	Homo sapiens methylthioadenosine phosphorylase (MTAP), mRNA [NM_002451]
20380	HIST1H2AL	Hs.233568	0.218116	Homo sapiens histone cluster 1, H2al (HIST1H2AL), mRNA [NM_003511]
50648	LOC101930053	Hs.416043	0.212963	PREDICTED: Homo sapiens uncharacterized LOC101930053 (LOC101930053), transcript variant X1, ncRNA [XR_428440]
22986	RFC3	Hs.115474	0.288484	Homo sapiens replication factor C (activator 1) 3, 38kDa (RFC3), transcript variant 1, mRNA [NM_002915]
57899	CASC5	Hs.181855	0.13043	Homo sapiens cancer susceptibility candidate 5 (CASC5), transcript variant 1, mRNA [NM_170589]
42470	ITGA2	Hs.482077	0.269768	Homo sapiens integrin, alpha 2 (CD49B, alpha 2 subunit of VLA-2 receptor) (ITGA2), transcript variant 1, mRNA [NM_002203]
41351	DTL	Hs.656473	0.0927468	Homo sapiens denticleless E3 ubiquitin protein ligase homolog (Drosophila) (DTL), transcript variant 1, mRNA [NM_016448]
47895	DOK5	Hs.656582	0.314135	Homo sapiens docking protein 5 (DOK5), transcript variant 1, mRNA [NM_018431]
23004	BATF3	Hs.62919	0.22631	Homo sapiens basic leucine zipper transcription factor, ATF-like 3 (BATF3), mRNA [NM_018664]
58344	EXO1	Hs.498248	0.28149	Homo sapiens exonuclease 1 (EXO1), transcript variant 3, mRNA [NM_003686]
44113	GALT		0.196797	galactose-1-phosphate uridylyltransferase [Source:HGNC Symbol;Acc:HGNC:4135] [ENST00000555214]
27168	CALCA	Hs.37058	0.329036	Homo sapiens calcitonin-related polypeptide alpha (CALCA), transcript variant 3, mRNA [NM_001033953]
6865	SNORD67	Hs.693252	0.290911	Homo sapiens small nucleolar RNA, C/D box 67 (SNORD67), small nucleolar RNA [NR_003056]
9	SNAR-G2	Hs.717308	0.276505	Homo sapiens small ILF3/NF90-associated RNA G2 (SNAR-G2), small nuclear RNA [NR_024244]
54869	AURKB	Hs.442658	0.326265	Homo sapiens aurora kinase B (AURKB), transcript variant 1, mRNA [NM_004217]
38956	CCNA2	Hs.58974	0.11525	Homo sapiens cyclin A2 (CCNA2), mRNA [NM_001237]
7536	SNAR-H	Hs.717311	0.265546	Homo sapiens small ILF3/NF90-associated RNA H (SNAR-H), small nuclear RNA [NR_024342]
14508	UBE2S	Hs.396393	0.295044	Homo sapiens ubiquitin-conjugating enzyme E2S (UBE2S), mRNA [NM_014501]
28683	CCNB1	Hs.23960	0.11778	Homo sapiens cyclin B1 (CCNB1), mRNA [NM_031966]
14160	PTTG2	Hs.668806	0.264833	Homo sapiens pituitary tumor-transforming 2 (PTTG2), mRNA [NM_006607]
3170	CENPH	Hs.631967	0.212636	Homo sapiens centromere protein H (CENPH), mRNA [NM_022909]
21788	lnc-MSI2-2		0.293637	LNCipedia lincRNA (lnc-MSI2-2), lincRNA [lnc-MSI2-2:1]
36961	SHISA3	Hs.370904	0.0745783	Homo sapiens shisa family member 3 (SHISA3), mRNA [NM_001080505]
5308	C9orf40	Hs.532296	0.296571	Homo sapiens chromosome 9 open reading frame 40 (C9orf40), mRNA [NM_017998]
22514	TP53RK	Hs.440263	0.286049	Homo sapiens TP53 regulating kinase (TP53RK), mRNA [NM_033550]
33937	PTP4A1	Hs.227777	0.241437	Homo sapiens protein tyrosine phosphatase type IVA, member 1 (PTP4A1), mRNA [NM_003463]
35481	CD69	Hs.208854	0.0542439	CD69 molecule [Source:HGNC Symbol;Acc:HGNC:1694] [ENST00000416624]
46550	ESCO2	Hs.99480	0.0798977	Homo sapiens establishment of sister chromatid cohesion N-acetyltransferase 2 (ESCO2), mRNA [NM_001017420]
15539	lnc-PGS1-1		0.276116	LNCipedia lincRNA (lnc-PGS1-1), lincRNA [lnc-PGS1-1:1]
44592	SNAR-F	Hs.707968	0.249374	Homo sapiens small ILF3/NF90-associated RNA F (SNAR-F), small nuclear RNA [NR_004384]
7521	C11orf87	Hs.172982	0.286624	Homo sapiens chromosome 11 open reading frame 87 (C11orf87), mRNA [NM_207645]
9674	KIF23	Hs.270845	0.227134	Homo sapiens kinesin family member 23 (KIF23), transcript variant 1, mRNA [NM_138555]
30192	B3GNT5	Hs.718506	0.109809	Homo sapiens UDP-GlcNAc:betaGal beta-1,3-N-acetylglucosaminyltransferase 5 (B3GNT5), mRNA [NM_032047]
41560	CEBPB	Hs.719041	0.325953	Homo sapiens CCAAT/enhancer binding protein (C/EBP), beta (CEBPB), transcript variant 1, mRNA [NM_005194]
53623	LOC646034	Hs.512237	0.15618	Homo sapiens cDNA FLJ43185 fis, clone FCBBF3021940. [AK125175]
21956	HIST1H2BE	Hs.534369	0.293634	Homo sapiens histone cluster 1, H2be (HIST1H2BE), mRNA [NM_003523]
17390	lnc-UMODL1-1		0.326546	LNCipedia lincRNA (lnc-UMODL1-1), lincRNA [lnc-UMODL1-1:1]
40107	GDF6	Hs.492277	0.0602025	Homo sapiens growth differentiation factor 6 (GDF6), mRNA [NM_001001557]
59068	KDF1	Hs.188881	0.08762	Homo sapiens keratinocyte differentiation factor 1 (KDF1), mRNA [NM_152365]
21830	ZBTB24	Hs.409876	0.264113	Homo sapiens zinc finger and BTB domain containing 24 (ZBTB24), transcript variant 2, mRNA [NM_001164313]
62208	MTHFD2	Hs.469030	0.327001	Homo sapiens methylenetetrahydrofolate dehydrogenase (NADP+ dependent) 2, methenyltetrahydrofolate cyclohydrolase (MTHFD2), transcript variant 1, mRNA [NM_006636]
19617	lnc-ASXL1-1		0.131264	LNCipedia lincRNA (lnc-ASXL1-1), lincRNA [lnc-ASXL1-1:1]
32342	CD69	Hs.208854	0.112845	Homo sapiens CD69 molecule (CD69), mRNA [NM_001781]
45227	DTL	Hs.656473	0.129227	Homo sapiens denticleless E3 ubiquitin protein ligase homolog (Drosophila) (DTL), transcript variant 1, mRNA [NM_016448]
43632	P2RY1	Hs.654526	0.0725613	Homo sapiens purinergic receptor P2Y, G-protein coupled, 1 (P2RY1), mRNA [NM_002563]
45510	PAQR5	Hs.591096	0.282137	Homo sapiens progestin and adipoQ receptor family member V (PAQR5), transcript variant 1, mRNA [NM_001104554]
839	CEACAM4	Hs.12	0.253655	Homo sapiens carcinoembryonic antigen-related cell adhesion molecule 4 (CEACAM4), mRNA [NM_001817]
28033	ASF1B	Hs.26516	0.224538	Homo sapiens anti-silencing function 1B histone chaperone (ASF1B), mRNA [NM_018154]
31078	CHRNA1	Hs.434479	0.275545	Homo sapiens cholinergic receptor, nicotinic, alpha 1 (muscle) (CHRNA1), transcript variant 1, mRNA [NM_001039523]
33851	ZNF385D	Hs.21026	0.177211	Homo sapiens zinc finger protein 385D (ZNF385D), mRNA [NM_024697]
60520	SNAR-B2	Hs.723095	0.256933	Homo sapiens small ILF3/NF90-associated RNA B2 (SNAR-B2), small nuclear RNA [NR_024230]
30438	lnc-AKR1C2-3		0.22961	LNCipedia lincRNA (lnc-AKR1C2-3), lincRNA [lnc-AKR1C2-3:1]
20091	SNAR-G1	Hs.621635	0.140196	Homo sapiens small ILF3/NF90-associated RNA G1 (SNAR-G1), small nuclear RNA [NR_004383]
6876	GSTO1	Hs.190028	0.318565	Homo sapiens glutathione S-transferase omega 1 (GSTO1), transcript variant 1, mRNA [NM_004832]
28003	LINC01111	Hs.615028	0.295996	Homo sapiens long intergenic non-protein coding RNA 1111 (LINC01111), long non-coding RNA [NR_105006]
49865	CCNA2	Hs.58974	0.117649	Homo sapiens cyclin A2 (CCNA2), mRNA [NM_001237]
61109	CENPE	Hs.75573	0.132411	Homo sapiens centromere protein E, 312kDa (CENPE), transcript variant 1, mRNA [NM_001813]
55431	GREM2	Hs.98206	0.106613	Homo sapiens gremlin 2, DAN family BMP antagonist (GREM2), mRNA [NM_022469]
20460	DRD2	Hs.73893	0.0462927	Homo sapiens dopamine receptor D2 (DRD2), transcript variant 1, mRNA [NM_000795]
59588	MTHFD1	Hs.652308	0.305113	Homo sapiens methylenetetrahydrofolate dehydrogenase (NADP+ dependent) 1, methenyltetrahydrofolate cyclohydrolase, formyltetrahydrofolate synthetase (MTHFD1), mRNA [NM_005956]
14748	PTTG3P	Hs.647156	0.249053	Homo sapiens pituitary tumor-transforming 3, pseudogene (PTTG3P), non-coding RNA [NR_002734]
30653	WNT16	Hs.272375	0.152139	Homo sapiens wingless-type MMTV integration site family, member 16 (WNT16), transcript variant 1, mRNA [NM_057168]
5109	KLHL7	Hs.654817	0.293517	Homo sapiens kelch-like family member 7 (KLHL7), transcript variant 3, mRNA [NM_001172428]
17035	BRINP3	Hs.65765	0.327012	Homo sapiens bone morphogenetic protein/retinoic acid inducible neural-specific 3 (BRINP3), mRNA [NM_199051]
52026	MTHFD2	Hs.469030	0.330037	Homo sapiens methylenetetrahydrofolate dehydrogenase (NADP+ dependent) 2, methenyltetrahydrofolate cyclohydrolase (MTHFD2), transcript variant 1, mRNA [NM_006636]
51314	DSCC1	Hs.315167	0.262053	Homo sapiens DNA replication and sister chromatid cohesion 1 (DSCC1), mRNA [NM_024094]
45635	CENPH	Hs.631967	0.263697	Homo sapiens centromere protein H (CENPH), mRNA [NM_022909]
7879	LOC102723946		0.287489	ZN695_HUMAN (Q8IW36) Zinc finger protein 695 (Zinc finger protein SBZF3), partial (8%) [THC2641926]
27333	GGT5	Hs.437156	0.19105	Homo sapiens gamma-glutamyltransferase 5 (GGT5), transcript variant 1, mRNA [NM_001099781]
38552	SNAR-D	Hs.717309	0.241121	Homo sapiens small ILF3/NF90-associated RNA D (SNAR-D), small nuclear RNA [NR_024243]
47008	AKAP12	Hs.371240	0.332677	Homo sapiens A kinase (PRKA) anchor protein 12 (AKAP12), transcript variant 2, mRNA [NM_144497]
2518	SHCBP1	Hs.123253	0.0925036	Homo sapiens SHC SH2-domain binding protein 1 (SHCBP1), mRNA [NM_024745]
50665	CRNN	Hs.242057	0.164009	Homo sapiens cornulin (CRNN), mRNA [NM_016190]
4995	ETV1	Hs.22634	0.245299	Homo sapiens ets variant 1 (ETV1), transcript variant 1, mRNA [NM_004956]
28315	CASC5	Hs.181855	0.129853	Homo sapiens cancer susceptibility candidate 5 (CASC5), transcript variant 1, mRNA [NM_170589]
12117	RND3	Hs.6838	0.331713	Homo sapiens Rho family GTPase 3 (RND3), transcript variant 2, mRNA [NM_005168]
17494	HEATR3	Hs.733027	0.154472	Homo sapiens HEAT repeat containing 3 (HEATR3), mRNA [NM_182922]
36482	MTHFD2	Hs.469030	0.3313	Homo sapiens methylenetetrahydrofolate dehydrogenase (NADP+ dependent) 2, methenyltetrahydrofolate cyclohydrolase (MTHFD2), transcript variant 1, mRNA [NM_006636]
22105	COL4A1	Hs.17441	0.287403	Homo sapiens collagen, type IV, alpha 1 (COL4A1), transcript variant 1, mRNA [NM_001845]
32068	SNORD89	Hs.656503	0.325174	Homo sapiens small nucleolar RNA, C/D box 89 (SNORD89), small nucleolar RNA [NR_003070]
22981	FAM35A	Hs.500419	0.254423	Homo sapiens family with sequence similarity 35, member A (FAM35A), mRNA [NM_019054]
12663	EXO1	Hs.498248	0.254855	Homo sapiens exonuclease 1 (EXO1), transcript variant 3, mRNA [NM_003686]
32174	LDHA	Hs.2795	0.327493	Homo sapiens lactate dehydrogenase A (LDHA), transcript variant 1, mRNA [NM_005566]
24255	DSCC1	Hs.315167	0.288663	Homo sapiens DNA replication and sister chromatid cohesion 1 (DSCC1), mRNA [NM_024094]
42143	ETV1	Hs.22634	0.13677	Homo sapiens ets variant 1 (ETV1), transcript variant 1, mRNA [NM_004956]
19191	CHSY3	Hs.213137	0.220833	Homo sapiens chondroitin sulfate synthase 3 (CHSY3), mRNA [NM_175856]
39278	CEBPB	Hs.719041	0.328338	Homo sapiens CCAAT/enhancer binding protein (C/EBP), beta (CEBPB), transcript variant 1, mRNA [NM_005194]
50636	SNORA79	Hs.693251	0.0706504	Homo sapiens small nucleolar RNA, H/ACA box 79 (SNORA79), small nucleolar RNA [NR_003021]
48712	SNAR-A3	Hs.723094	0.257675	Homo sapiens small ILF3/NF90-associated RNA A3 (SNAR-A3), small nuclear RNA [NR_024214]
43310	ANKHD1	Hs.594084	0.331178	Homo sapiens ankyrin repeat and KH domain containing 1 (ANKHD1), transcript variant 3, mRNA [NM_024668]
12577	CACNA2D3	Hs.656687	0.0971189	Homo sapiens calcium channel, voltage-dependent, alpha 2/delta subunit 3 (CACNA2D3), mRNA [NM_018398]
54189	DTL	Hs.656473	0.137471	Homo sapiens denticleless E3 ubiquitin protein ligase homolog (Drosophila) (DTL), transcript variant 1, mRNA [NM_016448]
33459	DDX10	Hs.591931	0.106605	Homo sapiens DEAD (Asp-Glu-Ala-Asp) box polypeptide 10 (DDX10), mRNA [NM_004398]
518	IL15RA	Hs.445124	0.168948	Homo sapiens interleukin 15 receptor, alpha (IL15RA), transcript variant 2, mRNA [NM_172200]
28436	CASC5	Hs.181855	0.12347	Homo sapiens cancer susceptibility candidate 5 (CASC5), transcript variant 1, mRNA [NM_170589]
10249	BRCA1	Hs.194143	0.235363	Homo sapiens breast cancer 1, early onset (BRCA1), transcript variant 2, mRNA [NM_007300]
42011	CENPU	Hs.575032	0.118675	Homo sapiens centromere protein U (CENPU), transcript variant 1, mRNA [NM_024629]
40661	DSCC1	Hs.315167	0.140181	Homo sapiens DNA replication and sister chromatid cohesion 1 (DSCC1), mRNA [NM_024094]
52932	SERPINE1	Hs.414795	0.321138	Homo sapiens serpin peptidase inhibitor, clade E (nexin, plasminogen activator inhibitor type 1), member 1 (SERPINE1), mRNA [NM_000602]
43769	lnc-SEL1L-9		0.272462	LNCipedia lincRNA (lnc-SEL1L-9), lincRNA [lnc-SEL1L-9:1]
22907	TRPC4	Hs.262960	0.236695	Homo sapiens transient receptor potential cation channel, subfamily C, member 4 (TRPC4), transcript variant alpha, mRNA [NM_016179]
32520	MTHFD2	Hs.469030	0.331083	Homo sapiens methylenetetrahydrofolate dehydrogenase (NADP+ dependent) 2, methenyltetrahydrofolate cyclohydrolase (MTHFD2), transcript variant 1, mRNA [NM_006636]
48606	SERPINE1	Hs.414795	0.32382	Homo sapiens serpin peptidase inhibitor, clade E (nexin, plasminogen activator inhibitor type 1), member 1 (SERPINE1), mRNA [NM_000602]
21359	RNF182	Hs.111164	0.197522	Homo sapiens ring finger protein 182 (RNF182), transcript variant 2, mRNA [NM_152737]
4811	NR4A2	Hs.563344	0.0610001	Homo sapiens nuclear receptor subfamily 4, group A, member 2 (NR4A2), mRNA [NM_006186]
53785	IQCF6	Hs.444316	0.310914	Homo sapiens IQ motif containing F6 (IQCF6), mRNA [NM_001143833]
8374	KCNF1	Hs.23735	0.171346	Homo sapiens potassium channel, voltage gated modifier subfamily F, member 1 (KCNF1), mRNA [NM_002236]
41947	CD69	Hs.208854	0.0924216	Homo sapiens CD69 molecule (CD69), mRNA [NM_001781]
21874	FLJ43315	Hs.632789	0.30049	Homo sapiens asparagine synthetase pseudogene (FLJ43315), non-coding RNA [NR_033856]
28372	PVT1	Hs.133107	0.153187	Homo sapiens Pvt1 oncogene (non-protein coding) (PVT1), long non-coding RNA [NR_003367]
25227	CDC25C	Hs.656	0.268385	Homo sapiens cell division cycle 25C (CDC25C), transcript variant 1, mRNA [NM_001790]
8798	AKAP12	Hs.371240	0.323587	Homo sapiens A kinase (PRKA) anchor protein 12 (AKAP12), transcript variant 2, mRNA [NM_144497]
27953	SERPINE1	Hs.414795	0.321203	Homo sapiens serpin peptidase inhibitor, clade E (nexin, plasminogen activator inhibitor type 1), member 1 (SERPINE1), mRNA [NM_000602]
45240	ELTD1	Hs.132314	0.189914	Homo sapiens EGF, latrophilin and seven transmembrane domain containing 1 (ELTD1), mRNA [NM_022159]
32530	ID1	Hs.504609	0.0422012	Homo sapiens inhibitor of DNA binding 1, dominant negative helix-loop-helix protein (ID1), transcript variant 1, mRNA [NM_002165]
30319	HOXA9	Hs.659350	0.129871	Homo sapiens homeobox A9 (HOXA9), mRNA [NM_152739]
41183	DOCK9	Hs.596105	0.214557	dedicator of cytokinesis 9 [Source:HGNC Symbol;Acc:HGNC:14132] [ENST00000472874]
54517	CTPS1	Hs.473087	0.209885	Homo sapiens CTP synthase 1 (CTPS1), transcript variant 1, mRNA [NM_001905]
50417	IL10	Hs.193717	0.327961	Homo sapiens interleukin 10 (IL10), mRNA [NM_000572]
55978	MANF	Hs.436446	0.278823	Homo sapiens mesencephalic astrocyte-derived neurotrophic factor (MANF), mRNA [NM_006010]
13937	SLC20A1	Hs.187946	0.272028	Homo sapiens solute carrier family 20 (phosphate transporter), member 1 (SLC20A1), mRNA [NM_005415]
49021	KIF4A	Hs.648326	0.0493877	Homo sapiens kinesin family member 4A (KIF4A), mRNA [NM_012310]
11741	DTL	Hs.656473	0.0738045	Homo sapiens denticleless E3 ubiquitin protein ligase homolog (Drosophila) (DTL), transcript variant 1, mRNA [NM_016448]
59109	SERPINE1	Hs.414795	0.309636	Homo sapiens serpin peptidase inhibitor, clade E (nexin, plasminogen activator inhibitor type 1), member 1 (SERPINE1), mRNA [NM_000602]
53300	BRCA1	Hs.194143	0.269042	Homo sapiens breast cancer 1, early onset (BRCA1), transcript variant 2, mRNA [NM_007300]
13115	SCARNA18	Hs.693283	0.133927	Homo sapiens small Cajal body-specific RNA 18 (SCARNA18), guide RNA [NR_003139]
18643	BRCA1	Hs.194143	0.326959	Homo sapiens breast cancer 1, early onset (BRCA1), transcript variant 2, mRNA [NM_007300]
41564	GTSE1	Hs.386189	0.0594985	Homo sapiens G-2 and S-phase expressed 1 (GTSE1), mRNA [NM_016426]
38900	CACNG7	Hs.631597	0.0556905	Homo sapiens calcium channel, voltage-dependent, gamma subunit 7 (CACNG7), mRNA [NM_031896]
7875	MKI67	Hs.80976	0.0867727	Homo sapiens marker of proliferation Ki-67 (MKI67), transcript variant 1, mRNA [NM_002417]
51938	CDCP1	Hs.476093	0.314837	Homo sapiens CUB domain containing protein 1 (CDCP1), transcript variant 1, mRNA [NM_022842]
62027	DKK2	Hs.211869	0.172006	Homo sapiens dickkopf WNT signaling pathway inhibitor 2 (DKK2), mRNA [NM_014421]
53884	XLOC_l2_005179		0.297033	BROAD Institute lincRNA (XLOC_l2_005179), lincRNA [TCONS_l2_00009669]
17368	ATCAY	Hs.418055	0.0427391	Homo sapiens ataxia, cerebellar, Cayman type (ATCAY), mRNA [NM_033064]
13877	NUF2	Hs.651950	0.0514703	Homo sapiens NUF2, NDC80 kinetochore complex component (NUF2), transcript variant 1, mRNA [NM_145697]
42164	lnc-AC112715.2.1-3		0.280426	LNCipedia lincRNA (lnc-AC112715.2.1-3), lincRNA [lnc-AC112715.2.1-3:1]
43668	CKAP2L	Hs.434250	0.15539	cytoskeleton associated protein 2-like [Source:HGNC Symbol;Acc:HGNC:26877] [ENST00000435431]
46020	ESR2	Hs.660607	0.277057	Homo sapiens estrogen receptor 2 (ER beta) (ESR2), transcript variant a, mRNA [NM_001437]
8768	CENPM	Hs.208912	0.19488	centromere protein M [Source:HGNC Symbol;Acc:HGNC:18352] [ENST00000396437]
13059	SERPINE1	Hs.414795	0.328337	Homo sapiens serpin peptidase inhibitor, clade E (nexin, plasminogen activator inhibitor type 1), member 1 (SERPINE1), mRNA [NM_000602]
62880	CCNE2	Hs.521693	0.251675	Homo sapiens cyclin E2 (CCNE2), mRNA [NM_057749]
850	PLAU	Hs.77274	0.327676	Homo sapiens plasminogen activator, urokinase (PLAU), transcript variant 1, mRNA [NM_002658]
46592	HIST2H3A	Hs.706618	0.0405159	Homo sapiens histone cluster 2, H3a (HIST2H3A), mRNA [NM_001005464]
30466	MMP1	Hs.83169	0.26573	Homo sapiens matrix metallopeptidase 1 (interstitial collagenase) (MMP1), transcript variant 1, mRNA [NM_002421]
45690	SNORA27	Hs.689719	0.26736	Homo sapiens small nucleolar RNA, H/ACA box 27 (SNORA27), small nucleolar RNA [NR_002575]
57801	CENPF	Hs.497741	0.0404734	Homo sapiens centromere protein F, 350/400kDa (CENPF), mRNA [NM_016343]
59768	EXO1	Hs.498248	0.250908	Homo sapiens exonuclease 1 (EXO1), transcript variant 3, mRNA [NM_003686]
43728	ATCAY	Hs.418055	0.0413257	Homo sapiens ataxia, cerebellar, Cayman type (ATCAY), mRNA [NM_033064]
49297	MMP1	Hs.83169	0.273255	Homo sapiens matrix metallopeptidase 1 (interstitial collagenase) (MMP1), transcript variant 1, mRNA [NM_002421]
42927	lnc-GLB1L2-1		0.28779	LNCipedia lincRNA (lnc-GLB1L2-1), lincRNA [lnc-GLB1L2-1:2]
6034	AKAP12	Hs.371240	0.317703	Homo sapiens A kinase (PRKA) anchor protein 12 (AKAP12), transcript variant 2, mRNA [NM_144497]
8415	LOC100996286	Hs.322462	0.31396	Homo sapiens uncharacterized LOC100996286 (LOC100996286), transcript variant 1, long non-coding RNA [NR_121627]
46970	LONRF3	Hs.144266	0.268106	Homo sapiens LON peptidase N-terminal domain and ring finger 3 (LONRF3), transcript variant 1, mRNA [NM_001031855]
6473	MMP1	Hs.83169	0.262797	Homo sapiens matrix metallopeptidase 1 (interstitial collagenase) (MMP1), transcript variant 1, mRNA [NM_002421]
42596	VPS33A	Hs.592009	0.327793	Homo sapiens vacuolar protein sorting 33 homolog A (S. cerevisiae) (VPS33A), mRNA [NM_022916]
34175	ABCG5	Hs.132992	0.262149	Homo sapiens ATP-binding cassette, sub-family G (WHITE), member 5 (ABCG5), mRNA [NM_022436]
19870	CRNN	Hs.242057	0.320106	Homo sapiens cornulin (CRNN), mRNA [NM_016190]
11543	lnc-TPBG-1		0.132501	LNCipedia lincRNA (lnc-TPBG-1), lincRNA [lnc-TPBG-1:1]
11104	CD69	Hs.208854	0.0836469	Homo sapiens CD69 molecule (CD69), mRNA [NM_001781]
4662	LOC100128993	Hs.697742	0.248686	Homo sapiens uncharacterized LOC100128993 (LOC100128993), long non-coding RNA [NR_038919]
1076	lnc-ROCK2-3		0.192381	Homo sapiens cDNA FLJ33534 fis, clone BRAMY2007411. [AK090853]
5537	NAV3	Hs.655301	0.29325	Homo sapiens neuron navigator 3 (NAV3), transcript variant 2, mRNA [NM_014903]
41281	CCNA2	Hs.58974	0.147018	Homo sapiens cyclin A2 (CCNA2), mRNA [NM_001237]
36257	SLC6A15	Hs.44424	0.170458	Homo sapiens solute carrier family 6 (neutral amino acid transporter), member 15 (SLC6A15), transcript variant 1, mRNA [NM_182767]
48452	CRNN	Hs.242057	0.272835	Homo sapiens cornulin (CRNN), mRNA [NM_016190]
38008	SERPINE1	Hs.414795	0.306346	Homo sapiens serpin peptidase inhibitor, clade E (nexin, plasminogen activator inhibitor type 1), member 1 (SERPINE1), mRNA [NM_000602]
41123	CDH2	Hs.464829	0.210422	Homo sapiens cadherin 2, type 1, N-cadherin (neuronal) (CDH2), mRNA [NM_001792]
18380	lnc-ZNF682-1		0.2352	LNCipedia lincRNA (lnc-ZNF682-1), lincRNA [lnc-ZNF682-1:1]
28925	XLOC_l2_007135		0.306308	BROAD Institute lincRNA (XLOC_l2_007135), lincRNA [TCONS_l2_00013242]
4328	KRTAP1-5	Hs.534499	0.228804	Homo sapiens keratin associated protein 1-5 (KRTAP1-5), mRNA [NM_031957]
25058	DUSP1	Hs.171695	0.323866	Homo sapiens dual specificity phosphatase 1 (DUSP1), mRNA [NM_004417]
55061	BMP2	Hs.73853	0.103194	Homo sapiens bone morphogenetic protein 2 (BMP2), mRNA [NM_001200]
5456	PKD1	Hs.75813	0.294168	Homo sapiens polycystic kidney disease 1 (autosomal dominant) (PKD1), transcript variant 2, mRNA [NM_000296]
2221	SNORA28	Hs.658237	0.302288	Homo sapiens small nucleolar RNA, H/ACA box 28 (SNORA28), small nucleolar RNA [NR_002964]
39405	AREG	Hs.270833	0.0949949	Homo sapiens amphiregulin (AREG), mRNA [NM_001657]
51426	TRABD2A	Hs.469134	0.217742	Homo sapiens TraB domain containing 2A (TRABD2A), transcript variant 2, mRNA [NM_001080824]
43047	RNF175	Hs.388364	0.269484	Homo sapiens ring finger protein 175 (RNF175), mRNA [NM_173662]
15385	LOC101927098		0.194992	PREDICTED: Homo sapiens uncharacterized LOC101927098 (LOC101927098), ncRNA [XR_425242]
14763	DBT	Hs.709187	0.21933	dihydrolipoamide branched chain transacylase E2 [Source:HGNC Symbol;Acc:HGNC:2698] [ENST00000370131]
23948	DSCC1	Hs.315167	0.218107	Homo sapiens DNA replication and sister chromatid cohesion 1 (DSCC1), mRNA [NM_024094]
61466	PRAMEF22	Hs.712522	0.168013	Homo sapiens PRAME family member 22 (PRAMEF22), mRNA [NM_001100631]
16959	SERPINE1	Hs.414795	0.326784	Homo sapiens serpin peptidase inhibitor, clade E (nexin, plasminogen activator inhibitor type 1), member 1 (SERPINE1), mRNA [NM_000602]
7537	DACH1	Hs.129452	0.203972	Homo sapiens dachshund family transcription factor 1 (DACH1), transcript variant 1, mRNA [NM_080759]
47084	C5orf38	Hs.668017	0.319821	Homo sapiens chromosome 5 open reading frame 38 (C5orf38), transcript variant 1, mRNA [NM_178569]
20679	VWA5A	Hs.152944	0.20915	Homo sapiens von Willebrand factor A domain containing 5A (VWA5A), transcript variant 2, mRNA [NM_198315]
49735	LOC101927482	Hs.191841	0.292625	Homo sapiens uncharacterized LOC101927482 (LOC101927482), transcript variant 1, long non-coding RNA [NR_110225]
59368	EYA4	Hs.596680	0.284617	Homo sapiens EYA transcriptional coactivator and phosphatase 4 (EYA4), transcript variant 1, mRNA [NM_004100]
23708	SERPINE1	Hs.414795	0.315054	Homo sapiens serpin peptidase inhibitor, clade E (nexin, plasminogen activator inhibitor type 1), member 1 (SERPINE1), mRNA [NM_000602]
35178	SOCS3	Hs.527973	0.264786	Homo sapiens suppressor of cytokine signaling 3 (SOCS3), mRNA [NM_003955]
7664	AREG	Hs.270833	0.0967285	Homo sapiens amphiregulin (AREG), mRNA [NM_001657]
22844	lnc-LEF1-1		0.202664	LNCipedia lincRNA (lnc-LEF1-1), lincRNA [lnc-LEF1-1:1]
40031	RPL22L1	Hs.380933	0.213505	Homo sapiens ribosomal protein L22-like 1 (RPL22L1), mRNA [NM_001099645]
55707	LOC100128563	Hs.689442	0.324344	Homo sapiens cDNA FLJ26034 fis, clone PNC08933. [AK129545]
42968	lnc-C11orf36-2		0.115936	LNCipedia lincRNA (lnc-C11orf36-2), lincRNA [lnc-C11orf36-2:1]
5171	PLAU	Hs.77274	0.331672	Homo sapiens plasminogen activator, urokinase (PLAU), transcript variant 1, mRNA [NM_002658]
6174	MARS2	Hs.744330	0.233093	Homo sapiens methionyl-tRNA synthetase 2, mitochondrial (MARS2), mRNA [NM_138395]
42526	MMP1	Hs.83169	0.268342	Homo sapiens matrix metallopeptidase 1 (interstitial collagenase) (MMP1), transcript variant 1, mRNA [NM_002421]
39115	lnc-PTPN14-3		0.297337	LNCipedia lincRNA (lnc-PTPN14-3), lincRNA [lnc-PTPN14-3:5]
933	FANCA	Hs.744083	0.328377	Homo sapiens Fanconi anemia, complementation group A (FANCA), transcript variant 1, mRNA [NM_000135]
14589	TP53RK	Hs.440263	0.304039	Homo sapiens TP53 regulating kinase (TP53RK), mRNA [NM_033550]
34425	PLAU	Hs.77274	0.323899	Homo sapiens plasminogen activator, urokinase (PLAU), transcript variant 1, mRNA [NM_002658]
38492	KIF20A	Hs.718626	0.0510268	Homo sapiens kinesin family member 20A (KIF20A), mRNA [NM_005733]
32499	CENPK	Hs.529778	0.209063	Homo sapiens centromere protein K (CENPK), transcript variant 1, mRNA [NM_022145]
42214	lnc-SRBD1-4	Hs.468368	0.213316	Homo sapiens cDNA FLJ38231 fis, clone FCBBF2004707. [AK095550]
55131	MMP1	Hs.83169	0.269492	Homo sapiens matrix metallopeptidase 1 (interstitial collagenase) (MMP1), transcript variant 1, mRNA [NM_002421]
51472	PLAU	Hs.77274	0.32496	Homo sapiens plasminogen activator, urokinase (PLAU), transcript variant 1, mRNA [NM_002658]
13720	MMP1	Hs.83169	0.258609	Homo sapiens matrix metallopeptidase 1 (interstitial collagenase) (MMP1), transcript variant 1, mRNA [NM_002421]
4685	TNFAIP6	Hs.437322	0.102792	Homo sapiens tumor necrosis factor, alpha-induced protein 6 (TNFAIP6), mRNA [NM_007115]
21980	PLAU	Hs.77274	0.329073	Homo sapiens plasminogen activator, urokinase (PLAU), transcript variant 1, mRNA [NM_002658]
36671	lnc-AKR1C2-3		0.241682	LNCipedia lincRNA (lnc-AKR1C2-3), lincRNA [lnc-AKR1C2-3:2]
7929	MMP1	Hs.83169	0.264683	Homo sapiens matrix metallopeptidase 1 (interstitial collagenase) (MMP1), transcript variant 1, mRNA [NM_002421]
28100	CDCP1	Hs.476093	0.298237	Homo sapiens CUB domain containing protein 1 (CDCP1), transcript variant 1, mRNA [NM_022842]
28586	KLK10	Hs.275464	0.181299	Homo sapiens kallikrein-related peptidase 10 (KLK10), transcript variant 1, mRNA [NM_002776]
56344	MMP1	Hs.83169	0.281729	Homo sapiens matrix metallopeptidase 1 (interstitial collagenase) (MMP1), transcript variant 1, mRNA [NM_002421]
36536	MMP1	Hs.83169	0.266799	Homo sapiens matrix metallopeptidase 1 (interstitial collagenase) (MMP1), transcript variant 1, mRNA [NM_002421]
33788	DCLRE1C	Hs.656065	0.16786	Homo sapiens DNA cross-link repair 1C (DCLRE1C), transcript variant h, mRNA [NM_001289079]
39775	PDK4	Hs.8364	0.266164	Homo sapiens pyruvate dehydrogenase kinase, isozyme 4 (PDK4), mRNA [NM_002612]
19189	MMP1	Hs.83169	0.252885	Homo sapiens matrix metallopeptidase 1 (interstitial collagenase) (MMP1), transcript variant 1, mRNA [NM_002421]
45740	PNP	Hs.75514	0.244731	Homo sapiens purine nucleoside phosphorylase (PNP), mRNA [NM_000270]
39080	ENTPD7	Hs.744948	0.163948	Homo sapiens ectonucleoside triphosphate diphosphohydrolase 7 (ENTPD7), mRNA [NM_020354]
45587	CDH2	Hs.464829	0.251867	Homo sapiens cadherin 2, type 1, N-cadherin (neuronal) (CDH2), mRNA [NM_001792]
47975	SNORD86	Hs.376064	0.292433	Homo sapiens small nucleolar RNA, C/D box 86 (SNORD86), small nucleolar RNA [NR_004399]
34415	FRAS1	Hs.369448	0.280396	Homo sapiens Fraser extracellular matrix complex subunit 1 (FRAS1), transcript variant 1, mRNA [NM_025074]
41608	PLAU	Hs.77274	0.326649	Homo sapiens plasminogen activator, urokinase (PLAU), transcript variant 1, mRNA [NM_002658]
9736	HBG1	Hs.702189	0.309045	Homo sapiens hemoglobin, gamma A (HBG1), mRNA [NM_000559]
55368	FAM64A	Hs.592116	0.0664838	Homo sapiens family with sequence similarity 64, member A (FAM64A), transcript variant 2, mRNA [NM_001195228]
15063	TCL1B	Hs.632346	0.252622	Homo sapiens T-cell leukemia/lymphoma 1B (TCL1B), mRNA [NM_004918]
56289	CDCP1	Hs.476093	0.331615	Homo sapiens CUB domain containing protein 1 (CDCP1), transcript variant 1, mRNA [NM_022842]
11851	TRIM7	Hs.487412	0.293709	Homo sapiens tripartite motif containing 7 (TRIM7), transcript variant 6, mRNA [NM_033342]
47426	SLC25A15	Hs.646645	0.155224	Homo sapiens solute carrier family 25 (mitochondrial carrier; ornithine transporter) member 15 (SLC25A15), mRNA [NM_014252]
31513	POLR1B	Hs.745127	0.168804	Homo sapiens cDNA FLJ10816 fis, clone NT2RP4000997, highly similar to DNA-DIRECTED RNA POLYMERASE I 135 KD POLYPEPTIDE (EC 2.7.7.6). [AK001678]
39711	CDCP1	Hs.476093	0.313062	Homo sapiens CUB domain containing protein 1 (CDCP1), transcript variant 1, mRNA [NM_022842]
28513	CASC5	Hs.181855	0.117685	Homo sapiens cancer susceptibility candidate 5 (CASC5), transcript variant 1, mRNA [NM_170589]
26203	PLAU	Hs.77274	0.329852	Homo sapiens plasminogen activator, urokinase (PLAU), transcript variant 1, mRNA [NM_002658]
23548	RRM2	Hs.226390	0.151608	Homo sapiens ribonucleotide reductase M2 (RRM2), transcript variant 2, mRNA [NM_001034]
34079	DSCC1	Hs.315167	0.247209	Homo sapiens DNA replication and sister chromatid cohesion 1 (DSCC1), mRNA [NM_024094]
32908	SLC19A2	Hs.30246	0.318084	Homo sapiens solute carrier family 19 (thiamine transporter), member 2 (SLC19A2), mRNA [NM_006996]
33980	MCTP2	Hs.33368	0.120688	Homo sapiens multiple C2 domains, transmembrane 2 (MCTP2), transcript variant 1, mRNA [NM_018349]
17843	CDCP1	Hs.476093	0.308707	Homo sapiens CUB domain containing protein 1 (CDCP1), transcript variant 1, mRNA [NM_022842]
30028	TRPC4	Hs.262960	0.308834	Homo sapiens transient receptor potential cation channel, subfamily C, member 4 (TRPC4), transcript variant alpha, mRNA [NM_016179]
2211	BRCA1	Hs.194143	0.218514	Homo sapiens breast cancer 1, early onset (BRCA1), transcript variant 2, mRNA [NM_007300]
33168	TRPM3	Hs.47288	0.323138	Homo sapiens transient receptor potential cation channel, subfamily M, member 3 (TRPM3), transcript variant 9, mRNA [NM_001007471]
33805	GNGT1	Hs.732212	0.1966	Homo sapiens guanine nucleotide binding protein (G protein), gamma transducing activity polypeptide 1 (GNGT1), mRNA [NM_021955]
36037	DSCC1	Hs.315167	0.221526	Homo sapiens DNA replication and sister chromatid cohesion 1 (DSCC1), mRNA [NM_024094]
22657	LINC00944	Hs.534660	0.304968	Homo sapiens long intergenic non-protein coding RNA 944 (LINC00944), long non-coding RNA [NR_033878]
21337	DISC1	Hs.13318	0.327204	Homo sapiens disrupted in schizophrenia 1 (DISC1), transcript variant q, mRNA [NM_001164554]
33350	lnc-SAFB-1		0.282871	LNCipedia lincRNA (lnc-SAFB-1), lincRNA [lnc-SAFB-1:1]
6180	SERPINE1	Hs.414795	0.300235	Homo sapiens serpin peptidase inhibitor, clade E (nexin, plasminogen activator inhibitor type 1), member 1 (SERPINE1), mRNA [NM_000602]
9958	HIST1H4C	Hs.46423	0.320715	histone cluster 1, H4c [Source:HGNC Symbol;Acc:HGNC:4787] [ENST00000377803]
55316	LINC00700	Hs.576810	0.308199	Homo sapiens long intergenic non-protein coding RNA 700 (LINC00700), long non-coding RNA [NR_040253]
61348	SERPINE1	Hs.414795	0.327735	Homo sapiens serpin peptidase inhibitor, clade E (nexin, plasminogen activator inhibitor type 1), member 1 (SERPINE1), mRNA [NM_000602]
55530	CASC5	Hs.181855	0.135374	Homo sapiens cancer susceptibility candidate 5 (CASC5), transcript variant 1, mRNA [NM_170589]
10878	LOC100506319	Hs.180744	0.318365	PREDICTED: Homo sapiens uncharacterized LOC100506319 (LOC100506319), transcript variant 1, ncRNA [XR_110051]
39463	lnc-RAB28-3		0.00956416	LNCipedia lincRNA (lnc-RAB28-3), lincRNA [lnc-RAB28-3:1]
54632	IGFBP3	Hs.450230	0.31833	Homo sapiens insulin-like growth factor binding protein 3 (IGFBP3), transcript variant 1, mRNA [NM_001013398]
49653	CDCP1	Hs.476093	0.322671	Homo sapiens CUB domain containing protein 1 (CDCP1), transcript variant 1, mRNA [NM_022842]
51150	DSCC1	Hs.315167	0.165586	Homo sapiens DNA replication and sister chromatid cohesion 1 (DSCC1), mRNA [NM_024094]
33398	FAM167A	Hs.124299	0.233964	Homo sapiens family with sequence similarity 167, member A (FAM167A), mRNA [NM_053279]
7758	MAFF	Hs.517617	0.305208	Homo sapiens v-maf avian musculoaponeurotic fibrosarcoma oncogene homolog F (MAFF), transcript variant 1, mRNA [NM_012323]
43533	ZNF280D	Hs.511477	0.315636	Homo sapiens zinc finger protein 280D (ZNF280D), transcript variant 5, mRNA [NM_001288589]
8298	BRCA2	Hs.34012	0.260134	Homo sapiens breast cancer 2, early onset (BRCA2), mRNA [NM_000059]
37545	CTPS1	Hs.473087	0.328973	Homo sapiens CTP synthase 1 (CTPS1), transcript variant 1, mRNA [NM_001905]
39316	BICC1	Hs.158745	0.240897	Homo sapiens BicC family RNA binding protein 1 (BICC1), mRNA [NM_001080512]
61610	KRTAP1-5	Hs.534499	0.179373	Homo sapiens keratin associated protein 1-5 (KRTAP1-5), mRNA [NM_031957]
20017	IL18R1	Hs.469521	0.0668516	Homo sapiens interleukin 18 receptor 1 (IL18R1), transcript variant 1, mRNA [NM_003855]
29778	DTL	Hs.656473	0.0967951	Homo sapiens denticleless E3 ubiquitin protein ligase homolog (Drosophila) (DTL), transcript variant 1, mRNA [NM_016448]
38818	ST3GAL6	Hs.148716	0.255296	Homo sapiens ST3 beta-galactoside alpha-2,3-sialyltransferase 6 (ST3GAL6), transcript variant 1, mRNA [NM_006100]
2043	LRP8	Hs.280387	0.281254	Homo sapiens low density lipoprotein receptor-related protein 8, apolipoprotein e receptor (LRP8), transcript variant 2, mRNA [NM_033300]
44309	RPIA	Hs.469264	0.174294	Homo sapiens ribose 5-phosphate isomerase A (RPIA), mRNA [NM_144563]
23652	WWTR1	Hs.477921	0.322541	Homo sapiens WW domain containing transcription regulator 1 (WWTR1), transcript variant 1, mRNA [NM_015472]
55544	LOC152225	Hs.376768	0.315136	Homo sapiens uncharacterized LOC152225 (LOC152225), long non-coding RNA [NR_026934]
56143	OR2S2	Hs.553540	0.154579	Homo sapiens olfactory receptor, family 2, subfamily S, member 2 (gene/pseudogene) (OR2S2), mRNA [NM_019897]
61704	lnc-ANGEL2-1		0.31559	LNCipedia lincRNA (lnc-ANGEL2-1), lincRNA [lnc-ANGEL2-1:1]
12195	GK	Hs.1466	0.0694433	Homo sapiens glycerol kinase (GK), transcript variant 4, mRNA [NM_001205019]
38938	CASC5	Hs.181855	0.10494	Homo sapiens cancer susceptibility candidate 5 (CASC5), transcript variant 1, mRNA [NM_170589]
55845	lnc-TBX2-1		0.318318	LNCipedia lincRNA (lnc-TBX2-1), lincRNA [lnc-TBX2-1:1]
8455	BRCA2	Hs.34012	0.312932	Homo sapiens breast cancer 2, early onset (BRCA2), mRNA [NM_000059]
38757	AFF2	Hs.496911	0.142373	Homo sapiens AF4/FMR2 family, member 2 (AFF2), transcript variant 1, mRNA [NM_002025]
15089	AADACP1	Hs.383050	0.293682	Homo sapiens arylacetamide deacetylase pseudogene 1 (AADACP1), non-coding RNA [NR_026915]
1227	BRCA2	Hs.34012	0.121955	Homo sapiens breast cancer 2, early onset (BRCA2), mRNA [NM_000059]
48102	lnc-AC016251.1-9		0.160235	LNCipedia lincRNA (lnc-AC016251.1-9), lincRNA [lnc-AC016251.1-9:2]
11339	TNFSF15	Hs.23349	0.282715	Homo sapiens tumor necrosis factor (ligand) superfamily, member 15 (TNFSF15), transcript variant 1, mRNA [NM_005118]
60460	ETV4	Hs.434059	0.234868	Homo sapiens ets variant 4 (ETV4), transcript variant 2, mRNA [NM_001079675]
40252	ID4	Hs.519601	0.273099	Homo sapiens inhibitor of DNA binding 4, dominant negative helix-loop-helix protein (ID4), mRNA [NM_001546]
29831	LMLN	Hs.518540	0.269609	Homo sapiens leishmanolysin-like (metallopeptidase M8 family) (LMLN), transcript variant 2, mRNA [NM_033029]
55134	AKAP12	Hs.371240	0.197668	Homo sapiens A kinase (PRKA) anchor protein 12 (AKAP12), transcript variant 2, mRNA [NM_144497]
37256	SAPCD2	Hs.19322	0.0873517	Homo sapiens suppressor APC domain containing 2 (SAPCD2), mRNA [NM_178448]
15532	SLC25A15	Hs.646645	0.140804	Homo sapiens solute carrier family 25 (mitochondrial carrier; ornithine transporter) member 15 (SLC25A15), mRNA [NM_014252]
484	HIST1H2AG	Hs.51011	0.242216	Homo sapiens histone cluster 1, H2ag (HIST1H2AG), mRNA [NM_021064]
17809	KLHL10	Hs.127510	0.232148	Homo sapiens kelch-like family member 10 (KLHL10), mRNA [NM_152467]
60470	GABRB1	Hs.27283	0.143251	Homo sapiens gamma-aminobutyric acid (GABA) A receptor, beta 1 (GABRB1), mRNA [NM_000812]
5137	CDCP1	Hs.476093	0.320218	Homo sapiens CUB domain containing protein 1 (CDCP1), transcript variant 1, mRNA [NM_022842]
30622	PITPNC1	Hs.591185	0.319845	Homo sapiens phosphatidylinositol transfer protein, cytoplasmic 1 (PITPNC1), transcript variant 2, mRNA [NM_181671]
29464	ENPP4	Hs.643497	0.215534	Homo sapiens ectonucleotide pyrophosphatase/phosphodiesterase 4 (putative) (ENPP4), mRNA [NM_014936]
41972	SCARNA8	Hs.689635	0.315049	Homo sapiens small Cajal body-specific RNA 8 (SCARNA8), guide RNA [NR_003009]
26328	DSCC1	Hs.315167	0.22056	Homo sapiens DNA replication and sister chromatid cohesion 1 (DSCC1), mRNA [NM_024094]
23589	FAM230B	Hs.629498	0.197953	Homo sapiens family with sequence similarity 230, member B (non-protein coding) (FAM230B), long non-coding RNA [NR_108107]
43688	DSCC1	Hs.315167	0.149207	Homo sapiens DNA replication and sister chromatid cohesion 1 (DSCC1), mRNA [NM_024094]
50625	BRINP3	Hs.65765	0.240506	Homo sapiens bone morphogenetic protein/retinoic acid inducible neural-specific 3 (BRINP3), mRNA [NM_199051]
668	GK3P	Hs.654557	0.0970071	Homo sapiens glycerol kinase 3 pseudogene (GK3P), non-coding RNA [NR_026575]
22429	P2RY1	Hs.654526	0.133562	Homo sapiens purinergic receptor P2Y, G-protein coupled, 1 (P2RY1), mRNA [NM_002563]
53161	MAFF	Hs.517617	0.294676	Homo sapiens v-maf avian musculoaponeurotic fibrosarcoma oncogene homolog F (MAFF), transcript variant 1, mRNA [NM_012323]
6484	IGFBP3	Hs.450230	0.320381	Homo sapiens insulin-like growth factor binding protein 3 (IGFBP3), transcript variant 1, mRNA [NM_001013398]
4330	XLOC_l2_015399		0.300577	BROAD Institute lincRNA (XLOC_l2_015399), lincRNA [TCONS_l2_00029619]
30393	SKA1	Hs.134726	0.0240179	Homo sapiens spindle and kinetochore associated complex subunit 1 (SKA1), transcript variant 1, mRNA [NM_001039535]
29839	AKAP12	Hs.371240	0.264779	Homo sapiens A kinase (PRKA) anchor protein 12 (AKAP12), transcript variant 2, mRNA [NM_144497]
28464	PIEZO2	Hs.436902	0.172503	Homo sapiens cDNA FLJ34907 fis, clone NT2RI2003392. [AK092226]
60662	MAD2L1	Hs.591697	0.150623	Homo sapiens MAD2 mitotic arrest deficient-like 1 (yeast) (MAD2L1), mRNA [NM_002358]
20544	CHAC1	Hs.155569	0.217415	Homo sapiens ChaC glutathione-specific gamma-glutamylcyclotransferase 1 (CHAC1), transcript variant 1, mRNA [NM_024111]
704	IL15RA	Hs.445124	0.304988	Homo sapiens interleukin 15 receptor, alpha (IL15RA), transcript variant 3, mRNA [NM_001243539]
9197	lnc-NKD2-3		0.307809	LNCipedia lincRNA (lnc-NKD2-3), lincRNA [lnc-NKD2-3:1]
36385	DTL	Hs.656473	0.107273	Homo sapiens denticleless E3 ubiquitin protein ligase homolog (Drosophila) (DTL), transcript variant 1, mRNA [NM_016448]
16763	MMP10	Hs.2258	0.0842996	Homo sapiens matrix metallopeptidase 10 (stromelysin 2) (MMP10), mRNA [NM_002425]
8242	MAFF	Hs.517617	0.328215	Homo sapiens v-maf avian musculoaponeurotic fibrosarcoma oncogene homolog F (MAFF), transcript variant 1, mRNA [NM_012323]
20375	MKI67	Hs.80976	0.175294	Homo sapiens marker of proliferation Ki-67 (MKI67), transcript variant 1, mRNA [NM_002417]
58242	CDCP1	Hs.476093	0.318868	Homo sapiens CUB domain containing protein 1 (CDCP1), transcript variant 1, mRNA [NM_022842]
1152	CDCP1	Hs.476093	0.32457	Homo sapiens CUB domain containing protein 1 (CDCP1), transcript variant 1, mRNA [NM_022842]
17326	F2	Hs.655207	0.295071	Homo sapiens coagulation factor II (thrombin) (F2), mRNA [NM_000506]
32300	LIMS3L	Hs.735995	0.270321	Homo sapiens LIM and senescent cell antigen-like domains 3-like (LIMS3L), transcript variant 1, mRNA [NM_001205288]
21714	XLOC_l2_007595		0.294086	BROAD Institute lincRNA (XLOC_l2_007595), lincRNA [TCONS_l2_00014030]
21609	XLOC_l2_015206		0.306648	BROAD Institute lincRNA (XLOC_l2_015206), lincRNA [TCONS_l2_00029338]
28618	GK	Hs.1466	0.196852	Homo sapiens glycerol kinase (GK), transcript variant 2, mRNA [NM_000167]
42242	lnc-EXOC4-1		0.332608	LNCipedia lincRNA (lnc-EXOC4-1), lincRNA [lnc-EXOC4-1:1]
45317	LOC100506274		0.0111645
39484	BRSK1	Hs.182081	0.16221	Homo sapiens BR serine/threonine kinase 1 (BRSK1), mRNA [NM_032430]
28931	MARS2	Hs.744330	0.241645	Homo sapiens methionyl-tRNA synthetase 2, mitochondrial (MARS2), mRNA [NM_138395]
10141	KCTD15	Hs.221873	0.282258	Homo sapiens potassium channel tetramerization domain containing 15 (KCTD15), transcript variant 1, mRNA [NM_024076]
14846	MAFF	Hs.517617	0.315553	Homo sapiens v-maf avian musculoaponeurotic fibrosarcoma oncogene homolog F (MAFF), transcript variant 1, mRNA [NM_012323]
5315	PTPN6	Hs.63489	0.315327	Homo sapiens protein tyrosine phosphatase, non-receptor type 6 (PTPN6), transcript variant 1, mRNA [NM_002831]
25587	IL15RA	Hs.445124	0.178929	Homo sapiens interleukin 15 receptor, alpha (IL15RA), transcript variant 2, mRNA [NM_172200]
8714	BRCA2	Hs.34012	0.220258	Homo sapiens breast cancer 2, early onset (BRCA2), mRNA [NM_000059]
50878	lnc-ZNF717-1	Hs.638436	0.0530662	Homo sapiens cDNA FLJ38336 fis, clone FCBBF3026678. [AK095655]
13013	PLAU	Hs.77274	0.271429	Homo sapiens plasminogen activator, urokinase (PLAU), transcript variant 2, mRNA [NM_001145031]
5436	FANCA	Hs.744083	0.222559	Homo sapiens Fanconi anemia, complementation group A (FANCA), transcript variant 1, mRNA [NM_000135]
8194	KIAA1549L	Hs.502266	0.297424	Homo sapiens KIAA1549-like (KIAA1549L), mRNA [NM_012194]
10362	EGFLAM	Hs.20103	0.297833	Homo sapiens EGF-like, fibronectin type III and laminin G domains (EGFLAM), transcript variant 1, mRNA [NM_152403]
14495	GUCY1B2		0.330545	guanylate cyclase 1, soluble, beta 2 (pseudogene) [Source:HGNC Symbol;Acc:HGNC:4686] [ENST00000389600]
12777	lnc-ITGA11-2		0.220559	LNCipedia lincRNA (lnc-ITGA11-2), lincRNA [lnc-ITGA11-2:3]
24275	GNGT1	Hs.732212	0.308745	Homo sapiens guanine nucleotide binding protein (G protein), gamma transducing activity polypeptide 1 (GNGT1), mRNA [NM_021955]
35848	CHAC1	Hs.155569	0.217076	Homo sapiens ChaC glutathione-specific gamma-glutamylcyclotransferase 1 (CHAC1), transcript variant 1, mRNA [NM_024111]
30074	KIAA1549L	Hs.502266	0.193106	Homo sapiens KIAA1549-like (KIAA1549L), mRNA [NM_012194]
15054	LRCH3	Hs.518414	0.308784	Homo sapiens cDNA FLJ44976 fis, clone BRAWH3001833. [AK128758]
8869	TTLL5	Hs.709609	0.313567	Homo sapiens tubulin tyrosine ligase-like family member 5 (TTLL5), mRNA [NM_015072]
53573	EVI2B	Hs.5509	0.0994813	Homo sapiens ecotropic viral integration site 2B (EVI2B), mRNA [NM_006495]
27635	IGFBP3	Hs.450230	0.326566	Homo sapiens insulin-like growth factor binding protein 3 (IGFBP3), transcript variant 1, mRNA [NM_001013398]
41287	SNORA67	Hs.129673	0.250526	Homo sapiens small nucleolar RNA, H/ACA box 67 (SNORA67), small nucleolar RNA [NR_002912]
51966	lnc-ATXN1-2		0.0538365	LNCipedia lincRNA (lnc-ATXN1-2), lincRNA [lnc-ATXN1-2:1]
59853	LINC01262	Hs.519164	0.249685	Homo sapiens long intergenic non-protein coding RNA 1262 (LINC01262), long non-coding RNA [NR_121679]
25318	MTHFD2L	Hs.740700	0.149573	Homo sapiens methylenetetrahydrofolate dehydrogenase (NADP+ dependent) 2-like (MTHFD2L), mRNA [NM_001144978]
26158	HCAR3	Hs.458425	0.185567	Homo sapiens hydroxycarboxylic acid receptor 3 (HCAR3), mRNA [NM_006018]
20323	LIMS3-LOC440895	Hs.535619	0.281339	Homo sapiens LIMS3-LOC440895 readthrough (LIMS3-LOC440895), long non-coding RNA [NR_027145]
21199	lnc-FUT8-1		0.165381	LNCipedia lincRNA (lnc-FUT8-1), lincRNA [lnc-FUT8-1:1]
32687	XLOC_l2_014217		0.265626	BROAD Institute lincRNA (XLOC_l2_014217), lincRNA [TCONS_l2_00027787]
17795	RELN	Hs.655654	0.316585	Homo sapiens reelin (RELN), transcript variant 1, mRNA [NM_005045]
35123	ZNF385D	Hs.21026	0.19695	Homo sapiens zinc finger protein 385D (ZNF385D), mRNA [NM_024697]
7937	MAFF	Hs.517617	0.314855	Homo sapiens v-maf avian musculoaponeurotic fibrosarcoma oncogene homolog F (MAFF), transcript variant 1, mRNA [NM_012323]
62062	MAFF	Hs.517617	0.275552	Homo sapiens v-maf avian musculoaponeurotic fibrosarcoma oncogene homolog F (MAFF), transcript variant 1, mRNA [NM_012323]
61327	FAM189A2	Hs.118003	0.155622	Homo sapiens family with sequence similarity 189, member A2 (FAM189A2), transcript variant 1, mRNA [NM_004816]
18753	XLOC_l2_012323		0.283524	BROAD Institute lincRNA (XLOC_l2_012323), lincRNA [TCONS_l2_00023270]
10374	NRK	Hs.209527	0.190681	Homo sapiens Nik related kinase (NRK), mRNA [NM_198465]
3449	SPRY4	Hs.323308	0.303363	Homo sapiens sprouty homolog 4 (Drosophila) (SPRY4), transcript variant 1, mRNA [NM_030964]
37963	TRHR	Hs.3022	0.273445	Homo sapiens thyrotropin-releasing hormone receptor (TRHR), mRNA [NM_003301]
21092	CASC5	Hs.181855	0.162486	Homo sapiens cancer susceptibility candidate 5 (CASC5), transcript variant 1, mRNA [NM_170589]
6781	MTHFD2L	Hs.740700	0.220065	Homo sapiens methylenetetrahydrofolate dehydrogenase (NADP+ dependent) 2-like (MTHFD2L), mRNA [NM_001144978]
60846	ZNF100	Hs.365142	0.312142	zinc finger protein 100 [Source:HGNC Symbol;Acc:HGNC:12880] [ENST00000358296]
49713	ITGAX	Hs.248472	0.107233	Homo sapiens integrin, alpha X (complement component 3 receptor 4 subunit) (ITGAX), transcript variant 2, mRNA [NM_000887]
55902	lnc-KIAA1704-1		0.329815	LNCipedia lincRNA (lnc-KIAA1704-1), lincRNA [lnc-KIAA1704-1:1]
44567	TTTY13	Hs.615432	0.244909	Homo sapiens testis-specific transcript, Y-linked 13 (non-protein coding) (TTTY13), long non-coding RNA [NR_001537]
49734	CHRNA5	Hs.1614	0.259997	Homo sapiens cholinergic receptor, nicotinic, alpha 5 (neuronal) (CHRNA5), mRNA [NM_000745]
2542	EVI2A	Hs.591198	0.146109	Homo sapiens ecotropic viral integration site 2A (EVI2A), transcript variant 1, mRNA [NM_001003927]
50034	PRDM12	Hs.495311	0.224436	Homo sapiens PR domain containing 12 (PRDM12), mRNA [NM_021619]
52473	MAFF	Hs.517617	0.31504	Homo sapiens v-maf avian musculoaponeurotic fibrosarcoma oncogene homolog F (MAFF), transcript variant 1, mRNA [NM_012323]
51127	SLC16A6	Hs.42645	0.148928	Homo sapiens solute carrier family 16, member 6 (SLC16A6), transcript variant 2, mRNA [NM_004694]
44811	EPDR1	Hs.563491	0.147529	Homo sapiens ependymin related 1 (EPDR1), transcript variant 1, mRNA [NM_017549]
9094	MAFF	Hs.517617	0.316515	Homo sapiens v-maf avian musculoaponeurotic fibrosarcoma oncogene homolog F (MAFF), transcript variant 1, mRNA [NM_012323]
44643	FANCA	Hs.744083	0.282986	Homo sapiens Fanconi anemia, complementation group A (FANCA), transcript variant 1, mRNA [NM_000135]
57607	CLSPN	Hs.175613	0.169911	Homo sapiens claspin (CLSPN), transcript variant 1, mRNA [NM_022111]
26693	LOC100506834	Hs.553987	0.10127	Homo sapiens uncharacterized LOC100506834 (LOC100506834), long non-coding RNA [NR_049794]
31490	lnc-SHPRH-2	Hs.557608	0.237387	LNCipedia lincRNA (lnc-SHPRH-2), lincRNA [lnc-SHPRH-2:6]
188	KDR	Hs.479756	0.19761	Homo sapiens kinase insert domain receptor (a type III receptor tyrosine kinase) (KDR), mRNA [NM_002253]
2360	RAB39B	Hs.632832	0.0715537	Homo sapiens RAB39B, member RAS oncogene family (RAB39B), mRNA [NM_171998]
9460	CBLN2	Hs.569851	0.210238	Homo sapiens cerebellin 2 precursor (CBLN2), mRNA [NM_182511]
10652	DKK1	Hs.40499	0.145704	Homo sapiens dickkopf WNT signaling pathway inhibitor 1 (DKK1), mRNA [NM_012242]
59359	lnc-ALX4-1		0.148984	LNCipedia lincRNA (lnc-ALX4-1), lincRNA [lnc-ALX4-1:1]
30310	KIF23	Hs.270845	0.164679	Homo sapiens kinesin family member 23 (KIF23), transcript variant 1, mRNA [NM_138555]
855	lnc-MAFB-1		0.183075	LNCipedia lincRNA (lnc-MAFB-1), lincRNA [lnc-MAFB-1:1]
49388	CHST2	Hs.8786	0.163481	Homo sapiens carbohydrate (N-acetylglucosamine-6-O) sulfotransferase 2 (CHST2), mRNA [NM_004267]
59711	DEPDC1B	Hs.482233	0.10053	Homo sapiens DEP domain containing 1B (DEPDC1B), transcript variant 1, mRNA [NM_018369]
29029	PURG	Hs.373778	0.297071	purine-rich element binding protein G [Source:HGNC Symbol;Acc:HGNC:17930] [ENST00000339382]
42080	HBEGF	Hs.799	0.129271	Homo sapiens heparin-binding EGF-like growth factor (HBEGF), mRNA [NM_001945]
24325	P2RY1	Hs.654526	0.197325	Homo sapiens purinergic receptor P2Y, G-protein coupled, 1 (P2RY1), mRNA [NM_002563]
13084	FANCA	Hs.744083	0.252145	Homo sapiens Fanconi anemia, complementation group A (FANCA), transcript variant 2, mRNA [NM_001018112]
43942	ADPGK-AS1	Hs.562587	0.292977	Homo sapiens ADPGK antisense RNA 1 (ADPGK-AS1), long non-coding RNA [NR_040107]
7657	ENC1	Hs.744844	0.180927	Homo sapiens ectodermal-neural cortex 1 (with BTB domain) (ENC1), transcript variant 1, mRNA [NM_003633]
42525	PITPNC1	Hs.591185	0.279189	Homo sapiens phosphatidylinositol transfer protein, cytoplasmic 1 (PITPNC1), transcript variant 1, mRNA [NM_012417]
31023	CPS1-IT1	Hs.658398	0.265344	Homo sapiens CPS1 intronic transcript 1 (non-protein coding) (CPS1-IT1), long non-coding RNA [NR_002763]
15634	LOC100130768	Hs.640088	0.133466	Homo sapiens cDNA FLJ46357 fis, clone TESTI4049562. [AK128224]
60830	HIP1	Hs.674397	0.296276	huntingtin interacting protein 1 [Source:HGNC Symbol;Acc:HGNC:4913] [ENST00000479835]
46043	FJX1	Hs.39384	0.301848	Homo sapiens four jointed box 1 (Drosophila) (FJX1), mRNA [NM_014344]
240	MAFF	Hs.517617	0.287466	Homo sapiens v-maf avian musculoaponeurotic fibrosarcoma oncogene homolog F (MAFF), transcript variant 1, mRNA [NM_012323]
24192	RORB-AS1	Hs.635501	0.285076	Homo sapiens RORB antisense RNA 1 (RORB-AS1), long non-coding RNA [NR_125791]
23598	ESR2	Hs.660607	0.279957	Homo sapiens estrogen receptor 2 (ER beta) (ESR2), transcript variant a, mRNA [NM_001437]
15072	TP53RK	Hs.440263	0.284197	Homo sapiens TP53 regulating kinase (TP53RK), mRNA [NM_033550]
62316	PID1	Hs.745038	0.201979	Homo sapiens phosphotyrosine interaction domain containing 1 (PID1), transcript variant 1, mRNA [NM_017933]
27056	CASC5	Hs.181855	0.13659	Homo sapiens cancer susceptibility candidate 5 (CASC5), transcript variant 1, mRNA [NM_170589]
22368	IGFBP3	Hs.450230	0.313701	Homo sapiens insulin-like growth factor binding protein 3 (IGFBP3), transcript variant 1, mRNA [NM_001013398]
17426	LOC101928304	Hs.555076	0.320185	Homo sapiens uncharacterized LOC101928304 (LOC101928304), transcript variant 1, long non-coding RNA [NR_125855]
57643	MTHFD2L	Hs.740700	0.289737	Homo sapiens methylenetetrahydrofolate dehydrogenase (NADP+ dependent) 2-like (MTHFD2L), mRNA [NM_001144978]
62158	VTRNA1-1	Hs.543888	0.259832	Homo sapiens vault RNA 1-1 (VTRNA1-1), vault RNA [NR_026703]
25905	GATA3-AS1	Hs.669736	0.129869	Homo sapiens GATA3 antisense RNA 1 (GATA3-AS1), transcript variant 2, long non-coding RNA [NR_024256]
62026	XLOC_l2_007788		0.0767165	BROAD Institute lincRNA (XLOC_l2_007788), lincRNA [TCONS_l2_00014275]
56316	lnc-NFKBID-1		0.257559	LNCipedia lincRNA (lnc-NFKBID-1), lincRNA [lnc-NFKBID-1:1]
38851	LOC644145	Hs.570825	0.310798	Homo sapiens exocyst complex component 1 pseudogene (LOC644145), non-coding RNA [NR_003935]
45405	TRIP13	Hs.436187	0.113983	Homo sapiens thyroid hormone receptor interactor 13 (TRIP13), transcript variant 2, mRNA [NM_001166260]
15365	LOC100130057	Hs.689458	0.236357	Homo sapiens cDNA FLJ46686 fis, clone TRACH3011454. [AK128528]
13510	MTHFD2L	Hs.740700	0.260096	Homo sapiens methylenetetrahydrofolate dehydrogenase (NADP+ dependent) 2-like (MTHFD2L), mRNA [NM_001144978]
11037	CENPH	Hs.631967	0.265799	Homo sapiens centromere protein H (CENPH), mRNA [NM_022909]
13377	FZD8	Hs.302634	0.244506	Homo sapiens frizzled class receptor 8 (FZD8), mRNA [NM_031866]
32011	XLOC_l2_008991		0.232957	BROAD Institute lincRNA (XLOC_l2_008991), lincRNA [TCONS_l2_00016979]
21376	KRTAP3-1	Hs.307027	0.324359	Homo sapiens keratin associated protein 3-1 (KRTAP3-1), mRNA [NM_031958]
10681	HEY1	Hs.234434	0.245268	Homo sapiens hes-related family bHLH transcription factor with YRPW motif 1 (HEY1), transcript variant 2, mRNA [NM_001040708]
12356	SCARNA5	Hs.663619	0.162417	Homo sapiens small Cajal body-specific RNA 5 (SCARNA5), guide RNA [NR_003008]
51311	LINC00240	Hs.526951	0.131457	Homo sapiens long intergenic non-protein coding RNA 240 (LINC00240), long non-coding RNA [NR_026775]
22809	ADAM12	Hs.594351	0.306958	Homo sapiens ADAM metallopeptidase domain 12 (ADAM12), transcript variant 1, mRNA [NM_003474]
41268	PRRG2	Hs.35101	0.0512015	Homo sapiens proline rich Gla (G-carboxyglutamic acid) 2 (PRRG2), mRNA [NM_000951]
25834	ODC1	Hs.467701	0.250654	Homo sapiens ornithine decarboxylase 1 (ODC1), transcript variant 1, mRNA [NM_002539]
34189	IL18R1	Hs.469521	0.132171	Homo sapiens interleukin 18 receptor 1 (IL18R1), transcript variant 1, mRNA [NM_003855]
27132	C8orf4	Hs.591849	0.107972	Homo sapiens chromosome 8 open reading frame 4 (C8orf4), mRNA [NM_020130]
14534	LOC102467081		0.289094	Homo sapiens uncharacterized LOC102467081 (LOC102467081), long non-coding RNA [NR_104662]
3902	PLA2G3	Hs.149623	0.161711	Homo sapiens phospholipase A2, group III (PLA2G3), mRNA [NM_015715]
37577	SPRY2	Hs.18676	0.293773	Homo sapiens sprouty homolog 2 (Drosophila) (SPRY2), mRNA [NM_005842]
48701	BCO1	Hs.212172	0.319483	Homo sapiens beta-carotene oxygenase 1 (BCO1), mRNA [NM_017429]
36805	lnc-UMODL1-1		0.333492	LNCipedia lincRNA (lnc-UMODL1-1), lincRNA [lnc-UMODL1-1:2]
30903	lnc-CDH2-1		0.169717	LNCipedia lincRNA (lnc-CDH2-1), lincRNA [lnc-CDH2-1:2]
26611	KIT	Hs.479754	0.226602	Homo sapiens v-kit Hardy-Zuckerman 4 feline sarcoma viral oncogene homolog (KIT), transcript variant 2, mRNA [NM_001093772]
2018	TMEM156	Hs.374147	0.221423	Homo sapiens transmembrane protein 156 (TMEM156), transcript variant 1, mRNA [NM_024943]
43393	ZNF385D	Hs.21026	0.183106	Homo sapiens zinc finger protein 385D (ZNF385D), mRNA [NM_024697]
38144	lnc-TNRC6A-1	Hs.548511	0.226213	Homo sapiens cDNA clone IMAGE:4815487. [BC040193]
33415	CENPI	Hs.348920	0.316968	centromere protein I [Source:HGNC Symbol;Acc:HGNC:3968] [ENST00000403304]
1790	DSCC1	Hs.315167	0.264308	Homo sapiens DNA replication and sister chromatid cohesion 1 (DSCC1), mRNA [NM_024094]
62207	MIR155HG	Hs.697120	0.232534	Homo sapiens MIR155 host gene (non-protein coding) (MIR155HG), long non-coding RNA [NR_001458]
45208	GLIS3	Hs.162125	0.232091	Homo sapiens GLIS family zinc finger 3 (GLIS3), transcript variant 1, mRNA [NM_001042413]
16806	PTPRK	Hs.155919	0.310694	protein tyrosine phosphatase, receptor type, K [Source:HGNC Symbol;Acc:HGNC:9674] [ENST00000495748]
1702	ZNF385D	Hs.21026	0.146573	Homo sapiens zinc finger protein 385D (ZNF385D), mRNA [NM_024697]
47772	IL18R1	Hs.469521	0.134972	Homo sapiens interleukin 18 receptor 1 (IL18R1), transcript variant 1, mRNA [NM_003855]
61229	SNORA44	Hs.632377	0.317334	Homo sapiens small nucleolar RNA, H/ACA box 44 (SNORA44), small nucleolar RNA [NR_002976]
45973	OTOG	Hs.688380	0.261599	Homo sapiens otogelin (OTOG), transcript variant 1, mRNA [NM_001277269]
44529	lnc-ZNF621-3		0.153831	LNCipedia lincRNA (lnc-ZNF621-3), lincRNA [lnc-ZNF621-3:1]
42640	FANCA	Hs.744083	0.323681	Homo sapiens Fanconi anemia, complementation group A (FANCA), transcript variant 1, mRNA [NM_000135]
23154	EXO1	Hs.498248	0.253397	Homo sapiens exonuclease 1 (EXO1), transcript variant 3, mRNA [NM_003686]
61029	lnc-FSTL5-2		0.230971	LNCipedia lincRNA (lnc-FSTL5-2), lincRNA [lnc-FSTL5-2:1]
42409	LINC00944		0.270796	long intergenic non-protein coding RNA 944 [Source:HGNC Symbol;Acc:HGNC:48640] [ENST00000542248]
50950	SLC6A15	Hs.44424	0.0883132	Homo sapiens solute carrier family 6 (neutral amino acid transporter), member 15 (SLC6A15), transcript variant 2, mRNA [NM_018057]
47282	STC1	Hs.25590	0.11635	Homo sapiens stanniocalcin 1 (STC1), mRNA [NM_003155]
30066	C17orf64	Hs.129312	0.258207	Homo sapiens chromosome 17 open reading frame 64 (C17orf64), mRNA [NM_181707]
28982	NRDE2	Hs.712004	0.224258	NRDE-2, necessary for RNA interference, domain containing [Source:HGNC Symbol;Acc:HGNC:20186] [ENST00000354366]
47407	IL4R	Hs.513457	0.11144	Homo sapiens interleukin 4 receptor (IL4R), transcript variant 4, mRNA [NM_001257407]
48695	ORC1	Hs.17908	0.0771403	Homo sapiens origin recognition complex, subunit 1 (ORC1), transcript variant 1, mRNA [NM_004153]
50982	FAM154B	Hs.459117	0.0987821	Homo sapiens family with sequence similarity 154, member B (FAM154B), mRNA [NM_001008226]
9706	lnc-CPO-1		0.298446	LNCipedia lincRNA (lnc-CPO-1), lincRNA [lnc-CPO-1:4]
4828	FOS	Hs.25647	0.234367	Homo sapiens FBJ murine osteosarcoma viral oncogene homolog (FOS), mRNA [NM_005252]
58168	LOC101929115	Hs.258855	0.292429	PREDICTED: Homo sapiens uncharacterized LOC101929115 (LOC101929115), transcript variant X1, ncRNA [XR_246488]
51309	LOC100507651	Hs.371831	0.322744	Homo sapiens uncharacterized LOC100507651 (LOC100507651), long non-coding RNA [NR_038235]
52436	lnc-FAM135B-3		0.33	LNCipedia lincRNA (lnc-FAM135B-3), lincRNA [lnc-FAM135B-3:1]
19771	PDE4D	Hs.117545	0.157547	Homo sapiens phosphodiesterase 4D, cAMP-specific (PDE4D), transcript variant 3, mRNA [NM_001165899]
54482	MTHFD2L	Hs.740700	0.0324208	Homo sapiens methylenetetrahydrofolate dehydrogenase (NADP+ dependent) 2-like (MTHFD2L), mRNA [NM_001144978]
48710	LINC00996	Hs.647110	0.291786	Homo sapiens long intergenic non-protein coding RNA 996 (LINC00996), long non-coding RNA [NR_034033]
17317	FCER1G		0.302921	Fc fragment of IgE, high affinity I, receptor for; gamma polypeptide [Source:HGNC Symbol;Acc:HGNC:3611] [ENST00000367992]
49952	FAM167A	Hs.124299	0.236741	Homo sapiens family with sequence similarity 167, member A (FAM167A), mRNA [NM_053279]
35058	WDR87	Hs.664194	0.254687	Homo sapiens WD repeat domain 87 (WDR87), transcript variant 1, mRNA [NM_001291088]
53907	KRTAP3-1	Hs.307027	0.192159	Homo sapiens keratin associated protein 3-1 (KRTAP3-1), mRNA [NM_031958]
12194	lnc-AC021066.1-1		0.308125	LNCipedia lincRNA (lnc-AC021066.1-1), lincRNA [lnc-AC021066.1-1:1]
48438	LOC100422737	Hs.634681	0.198132	Homo sapiens uncharacterized LOC100422737 (LOC100422737), long non-coding RNA [NR_033557]
1199	PON3	Hs.440967	0.174829	Homo sapiens paraoxonase 3 (PON3), mRNA [NM_000940]
18601	DEPDC1	Hs.445098	0.0795053	Homo sapiens DEP domain containing 1 (DEPDC1), transcript variant 1, mRNA [NM_001114120]
61749	IGFBP1	Hs.642938	0.0735896	Homo sapiens insulin-like growth factor binding protein 1 (IGFBP1), mRNA [NM_000596]
60229	PF4	Hs.81564	0.296471	Homo sapiens platelet factor 4 (PF4), mRNA [NM_002619]
21910	ATAD3C	Hs.724767	0.205282	Homo sapiens ATPase family, AAA domain containing 3C (ATAD3C), mRNA [NM_001039211]
3689	SCARNA14		0.0839274	Homo sapiens small Cajal body-specific RNA 14 (SCARNA14), guide RNA [NR_004388]
34880	HBG1	Hs.702189	0.309371	Homo sapiens hemoglobin, gamma A (HBG1), mRNA [NM_000559]
41574	C19orf73	Hs.458310	0.194518	Homo sapiens chromosome 19 open reading frame 73 (C19orf73), mRNA [NM_018111]
24078	TRPM3	Hs.47288	0.311124	Homo sapiens transient receptor potential cation channel, subfamily M, member 3 (TRPM3), transcript variant 9, mRNA [NM_001007471]
58878	LOC100130872	Hs.302963	0.242579	Homo sapiens cDNA FLJ34460 fis, clone HLUNG2002942. [AK091779]
35129	lnc-NR4A2-1	Hs.559317	0.266343	602639483F1 NIH_MGC_59 Homo sapiens cDNA clone IMAGE:4762389 5', mRNA sequence [BG687505]
26771	CDRT1	Hs.632233	0.296561	Homo sapiens CMT1A duplicated region transcript 1 (CDRT1), transcript variant 1, mRNA [NM_006382]
11275	lnc-ZNF23-2		0.261389	LNCipedia lincRNA (lnc-ZNF23-2), lincRNA [lnc-ZNF23-2:1]
17740	ZNF487	Hs.719657	0.200227	Homo sapiens zinc finger protein 487 (ZNF487), non-coding RNA [NR_026693]
48742	WT1	Hs.591980	0.128678	Homo sapiens Wilms tumor 1 (WT1), transcript variant D, mRNA [NM_024426]
43129	MRGPRX3	Hs.380177	0.271315	Homo sapiens MAS-related GPR, member X3 (MRGPRX3), mRNA [NM_054031]
44407	DLL4	Hs.511076	0.0587789	Homo sapiens delta-like 4 (Drosophila) (DLL4), mRNA [NM_019074]
41777	PDCD1LG2	Hs.532279	0.191371	Homo sapiens programmed cell death 1 ligand 2 (PDCD1LG2), mRNA [NM_025239]
15583	XLOC_l2_003052		0.319465	BROAD Institute lincRNA (XLOC_l2_003052), lincRNA [TCONS_l2_00005763]
17191	lnc-FTCD-1	Hs.574833	0.185052	AGENCOURT_8843767 NIH_MGC_101 Homo sapiens cDNA clone IMAGE:6455827 5', mRNA sequence [BQ925238]
16957	LOC101928674		0.279735	Homo sapiens uncharacterized LOC101928674 (LOC101928674), transcript variant 1, long non-coding RNA [NR_110845]
54182	XLOC_l2_001196		0.156998	BROAD Institute lincRNA (XLOC_l2_001196), lincRNA [TCONS_l2_00001624]
9638	lnc-PRND-1		0.211207	LNCipedia lincRNA (lnc-PRND-1), lincRNA [lnc-PRND-1:1]
23021	LOC100996693		0.314293	Homo sapiens CAVP-target protein-like (LOC100996693), mRNA [NM_001286811]
37846	LOC101929911		0.203777	PREDICTED: Homo sapiens uncharacterized LOC101929911 (LOC101929911), ncRNA [XR_251682]
4420	KLF6	Hs.4055	0.291441	Kruppel-like factor 6 [Source:HGNC Symbol;Acc:HGNC:2235] [ENST00000469435]
34103	HBG1	Hs.702189	0.245849	Homo sapiens hemoglobin, gamma A (HBG1), mRNA [NM_000559]
18105	TXNL1	Hs.114412	0.22532	thioredoxin-like 1 [Source:HGNC Symbol;Acc:HGNC:12436] [ENST00000587807]
26510	LOC101928058		0.0901688	PREDICTED: Homo sapiens uncharacterized LOC101928058 (LOC101928058), transcript variant X1, mRNA [XM_006716242]
16566	lnc-SAMD12-2		0.271014	LNCipedia lincRNA (lnc-SAMD12-2), lincRNA [lnc-SAMD12-2:1]
27618	LOC101928820	Hs.587370	0.300738	PREDICTED: Homo sapiens uncharacterized LOC101928820 (LOC101928820), ncRNA [XR_241868]
51773	RFX8	Hs.662488	0.171287	Homo sapiens RFX family member 8, lacking RFX DNA binding domain (RFX8), mRNA [NM_001145664]
28864	LOC283856	Hs.707433	0.234956	Homo sapiens uncharacterized LOC283856 (LOC283856), long non-coding RNA [NR_027078]
33669	lnc-MBL2-3	Hs.257871	0.303439	LNCipedia lincRNA (lnc-MBL2-3), lincRNA [lnc-MBL2-3:1]
24723	XLOC_l2_012210		0.0513446	BROAD Institute lincRNA (XLOC_l2_012210), lincRNA [TCONS_l2_00023086]
41239	LCE2C	Hs.553713	0.0748563	Homo sapiens late cornified envelope 2C (LCE2C), mRNA [NM_178429]
51120	LOC100131826	Hs.729216	0.114751	Homo sapiens clone DNA129794 TSSP3028 (UNQ3028) mRNA, complete cds. [AY358789]
6639	ACSM3	Hs.706754	0.320233	Homo sapiens acyl-CoA synthetase medium-chain family member 3 (ACSM3), transcript variant 2, mRNA [NM_202000]
13183	NR5A2	Hs.33446	0.185768	Homo sapiens nuclear receptor subfamily 5, group A, member 2 (NR5A2), transcript variant 1, mRNA [NM_205860]
30234	CPO	Hs.684103	0.296699	Homo sapiens carboxypeptidase O (CPO), mRNA [NM_173077]
43664	RBL1	Hs.207745	0.332455	Homo sapiens retinoblastoma-like 1 (RBL1), transcript variant 2, mRNA [NM_183404]
21777	MARS2	Hs.744330	0.319964	Homo sapiens methionyl-tRNA synthetase 2, mitochondrial (MARS2), mRNA [NM_138395]
50309	GOLGA6A	Hs.546408	0.313299	Homo sapiens golgin A6 family, member A (GOLGA6A), mRNA [NM_001038640]
45963	ABCA8	Hs.58351	0.304673	Homo sapiens ATP-binding cassette, sub-family A (ABC1), member 8 (ABCA8), transcript variant 2, mRNA [NM_007168]
26674	lnc-RP11-408E5.4.1-5		0.162941	LNCipedia lincRNA (lnc-RP11-408E5.4.1-5), lincRNA [lnc-RP11-408E5.4.1-5:1]
24819	LOC101928509	Hs.147719	0.0667987	Homo sapiens uncharacterized LOC101928509 (LOC101928509), long non-coding RNA [NR_125896]
26086	SHANK2	Hs.268726	0.313813	Homo sapiens SH3 and multiple ankyrin repeat domains 2 (SHANK2), transcript variant 1, mRNA [NM_012309]
59248	ZNF385D	Hs.21026	0.222405	Homo sapiens zinc finger protein 385D (ZNF385D), mRNA [NM_024697]
36590	ABCG5	Hs.132992	0.279304	Homo sapiens ATP-binding cassette, sub-family G (WHITE), member 5 (ABCG5), mRNA [NM_022436]
15470	CD19	Hs.652262	0.158112	Homo sapiens CD19 molecule (CD19), transcript variant 2, mRNA [NM_001770]
62687	lnc-RUNX1T1-4		0.0294833	LNCipedia lincRNA (lnc-RUNX1T1-4), lincRNA [lnc-RUNX1T1-4:2]
36824	lnc-IL1R2-1		0.306185	LNCipedia lincRNA (lnc-IL1R2-1), lincRNA [lnc-IL1R2-1:1]
44116	LOC101930441		0.256405	PREDICTED: Homo sapiens mucin-3A-like (LOC101930441), partial mRNA [XM_006710237]
10540	NPPC	Hs.627236	0.23789	Homo sapiens natriuretic peptide C (NPPC), mRNA [NM_024409]
10192	FADS6	Hs.448845	0.285873	Homo sapiens fatty acid desaturase 6 (FADS6), mRNA [NM_178128]
39408	PTPRG	Hs.595541	0.303953	Homo sapiens protein tyrosine phosphatase, receptor type, G (PTPRG), mRNA [NM_002841]
41537	lnc-NAF1-1		0.317982	LNCipedia lincRNA (lnc-NAF1-1), lincRNA [lnc-NAF1-1:1]
31953	HOXD4	Hs.591609	0.174665	Homo sapiens homeobox D4 (HOXD4), mRNA [NM_014621]
41612	ARSH	Hs.351533	0.284142	Homo sapiens arylsulfatase family, member H (ARSH), mRNA [NM_001011719]
45494	PEG3-AS1		0.204746	Homo sapiens PEG3 antisense RNA 1 (PEG3-AS1), antisense RNA [NR_023847]
47629	LOC102724034	Hs.578669	0.2215	PREDICTED: Homo sapiens uncharacterized LOC102724079 (LOC102724079), transcript variant X1, ncRNA [XR_429583]
49061	LOC284912	Hs.306978	0.144187	Homo sapiens hypothetical gene supported by BC001801, mRNA (cDNA clone MGC:3170 IMAGE:3355513), complete cds. [BC001801]
55616	CIT	Hs.119594	0.282576	Homo sapiens citron rho-interacting serine/threonine kinase (CIT), transcript variant 1, mRNA [NM_001206999]
61367	FOXL2	Hs.289292	0.274724	Homo sapiens forkhead box L2 (FOXL2), mRNA [NM_023067]
61225	CSRNP3	Hs.470479	0.176799	Homo sapiens cysteine-serine-rich nuclear protein 3 (CSRNP3), transcript variant 1, mRNA [NM_001172173]
37630	ESR2	Hs.660607	0.127224	Homo sapiens estrogen receptor 2 (ER beta) (ESR2), transcript variant a, mRNA [NM_001437]
48470	STAC	Hs.56045	0.327088	Homo sapiens SH3 and cysteine rich domain (STAC), transcript variant 1, mRNA [NM_003149]
62461	FMR1NB	Hs.128580	0.288793	Homo sapiens fragile X mental retardation 1 neighbor (FMR1NB), mRNA [NM_152578]
19605	lnc-MAT2B-3		0.277964	LNCipedia lincRNA (lnc-MAT2B-3), lincRNA [lnc-MAT2B-3:8]
55974	lnc-KLF7-1		0.125011	LNCipedia lincRNA (lnc-KLF7-1), lincRNA [lnc-KLF7-1:7]
24998	SERPINB2	Hs.594481	0.0941711	Homo sapiens serpin peptidase inhibitor, clade B (ovalbumin), member 2 (SERPINB2), transcript variant 2, mRNA [NM_002575]
62418	lnc-PRAGMIN.1-3		0.323375	LNCipedia lincRNA (lnc-PRAGMIN.1-3), lincRNA [lnc-PRAGMIN.1-3:1]
38091	APOA1	Hs.93194	0.172647	Homo sapiens apolipoprotein A-I (APOA1), mRNA [NM_000039]
45667	CIRBP	Hs.666520	0.276898	cold inducible RNA binding protein [Source:HGNC Symbol;Acc:HGNC:1982] [ENST00000591622]
44711	NR0B2	Hs.427055	0.216347	Homo sapiens nuclear receptor subfamily 0, group B, member 2 (NR0B2), mRNA [NM_021969]
44201	lnc-KLF15-2		0.195106	LNCipedia lincRNA (lnc-KLF15-2), lincRNA [lnc-KLF15-2:1]
29338	IL1B	Hs.126256	0.311353	Homo sapiens interleukin 1, beta (IL1B), mRNA [NM_000576]
985	IL1B	Hs.126256	0.311998	Homo sapiens interleukin 1, beta (IL1B), mRNA [NM_000576]
53992	IL1B	Hs.126256	0.315282	Homo sapiens interleukin 1, beta (IL1B), mRNA [NM_000576]
18867	ST3GAL6	Hs.148716	0.234333	Homo sapiens ST3 beta-galactoside alpha-2,3-sialyltransferase 6 (ST3GAL6), transcript variant 1, mRNA [NM_006100]
43223	KCNG1	Hs.118695	0.283149	PREDICTED: Homo sapiens potassium voltage-gated channel, subfamily G, member 1 (KCNG1), transcript variant X2, mRNA [XM_006723786]
23682	HBG1	Hs.702189	0.266314	Homo sapiens hemoglobin, gamma A (HBG1), mRNA [NM_000559]
61628	IL1RL1	Hs.66	0.120021	Homo sapiens interleukin 1 receptor-like 1 (IL1RL1), transcript variant 1, mRNA [NM_016232]
28224	IL1B	Hs.126256	0.30686	Homo sapiens interleukin 1, beta (IL1B), mRNA [NM_000576]
49616	LINC00486	Hs.434660	0.153618	Homo sapiens long intergenic non-protein coding RNA 486 (LINC00486), transcript variant 2, long non-coding RNA [NR_027099]
29904	SCTR	Hs.42091	0.293062	Homo sapiens secretin receptor (SCTR), mRNA [NM_002980]
7152	IL1B	Hs.126256	0.330655	Homo sapiens interleukin 1, beta (IL1B), mRNA [NM_000576]
35654	IL1B	Hs.126256	0.309966	Homo sapiens interleukin 1, beta (IL1B), mRNA [NM_000576]
19925	ATL2	Hs.727652	0.238675	Homo sapiens atlastin GTPase 2 (ATL2), transcript variant 1, mRNA [NM_022374]
43612	KRTAP22-1	Hs.553700	0.314787	Homo sapiens keratin associated protein 22-1 (KRTAP22-1), mRNA [NM_181620]
522	LOC101928516	Hs.384600	0.198505	Homo sapiens uncharacterized LOC101928516 (LOC101928516), long non-coding RNA [NR_110856]
39710	lnc-GPR123-2		0.238122	LNCipedia lincRNA (lnc-GPR123-2), lincRNA [lnc-GPR123-2:1]
44989	CDC14A	Hs.127411	0.0114724	Homo sapiens cell division cycle 14A (CDC14A), transcript variant 3, mRNA [NM_033313]
52271	IL1B	Hs.126256	0.310149	Homo sapiens interleukin 1, beta (IL1B), mRNA [NM_000576]
844	RNU4ATAC	Hs.689638	0.280076	HHAGE001732 Human liver regeneration after partial hepatectomy Homo sapiens cDNA, mRNA sequence [DW419002]
62852	IGSF21	Hs.212511	0.283295	Homo sapiens immunoglobin superfamily, member 21 (IGSF21), mRNA [NM_032880]
36332	IL1B	Hs.126256	0.281934	Homo sapiens interleukin 1, beta (IL1B), mRNA [NM_000576]
37576	ADARB2-AS1	Hs.568831	0.316117	Homo sapiens ADARB2 antisense RNA 1 (ADARB2-AS1), long non-coding RNA [NR_033387]
27022	LOC100506797		0.309868
49308	HOXA11-AS	Hs.587427	0.209722	Homo sapiens HOXA11 antisense RNA (HOXA11-AS), antisense RNA [NR_002795]
8339	IL24	Hs.58831	0.254076	Homo sapiens interleukin 24 (IL24), transcript variant 3, mRNA [NM_001185156]
20683	CYP4Z1	Hs.176588	0.308715	Homo sapiens cytochrome P450, family 4, subfamily Z, polypeptide 1 (CYP4Z1), mRNA [NM_178134]
5150	OR2C1	Hs.258574	0.308996	Homo sapiens olfactory receptor, family 2, subfamily C, member 1 (OR2C1), mRNA [NM_012368]
44080	SASH3	Hs.61469	0.0411262	Homo sapiens SAM and SH3 domain containing 3 (SASH3), mRNA [NM_018990]
27349	lnc-TMEM132C-6		0.262173	LNCipedia lincRNA (lnc-TMEM132C-6), lincRNA [lnc-TMEM132C-6:4]
9226	PRF1	Hs.2200	0.294855	Homo sapiens perforin 1 (pore forming protein) (PRF1), transcript variant 1, mRNA [NM_005041]
19468	THRB	Hs.187861	0.311525	Homo sapiens thyroid hormone receptor, beta (THRB), transcript variant 4, mRNA [NM_001252634]
24796	JPX		0.289211	JPX transcript, XIST activator (non-protein coding) [Source:HGNC Symbol;Acc:HGNC:37191] [ENST00000453317]
48041	RYR3	Hs.709373	0.293263	Homo sapiens ryanodine receptor 3 (RYR3), transcript variant 1, mRNA [NM_001036]
22041	IGF2	Hs.272259	0.27291	Homo sapiens insulin-like growth factor 2 (IGF2), transcript variant 1, mRNA [NM_000612]
58923	LRFN1	Hs.97860	0.204645	Homo sapiens leucine rich repeat and fibronectin type III domain containing 1 (LRFN1), mRNA [NM_020862]
37273	VTRNA2-1		0.297114	Homo sapiens vault RNA 2-1 (VTRNA2-1), vault RNA [NR_030583]
29459	KCNH6	Hs.591177	0.272653	Homo sapiens potassium channel, voltage gated eag related subfamily H, member 6 (KCNH6), transcript variant 2, mRNA [NM_173092]
44621	LOC100130232	Hs.656046	0.268777	Homo sapiens LP2209 mRNA, complete cds. [AY203950]
29113	lnc-BTBD17-4		0.305448	LNCipedia lincRNA (lnc-BTBD17-4), lincRNA [lnc-BTBD17-4:6]
4273	ZNF385D	Hs.21026	0.300085	Homo sapiens zinc finger protein 385D (ZNF385D), mRNA [NM_024697]
29270	ZNF367	Hs.494557	0.253499	Homo sapiens zinc finger protein 367 (ZNF367), mRNA [NM_153695]
15825	DNAJC5G	Hs.116303	0.178208	Homo sapiens DnaJ (Hsp40) homolog, subfamily C, member 5 gamma (DNAJC5G), transcript variant 1, mRNA [NM_173650]
39299	TDRG1	Hs.180197	0.0183772	Homo sapiens testis development related 1 (non-protein coding) (TDRG1), long non-coding RNA [NR_024015]
20504	XLOC_l2_015209		0.285813	BROAD Institute lincRNA (XLOC_l2_015209), lincRNA [TCONS_l2_00029341]
16646	LOC100506207	Hs.738021	0.319357	Homo sapiens uncharacterized LOC100506207 (LOC100506207), transcript variant 1, long non-coding RNA [NR_038979]
7597	MDGA2	Hs.436380	0.313624	Homo sapiens MAM domain containing glycosylphosphatidylinositol anchor 2 (MDGA2), transcript variant 1, mRNA [NM_001113498]
22653	OR2T4	Hs.553586	0.296124	Homo sapiens olfactory receptor, family 2, subfamily T, member 4 (OR2T4), mRNA [NM_001004696]
10009	IL24	Hs.58831	0.300496	Homo sapiens interleukin 24 (IL24), transcript variant 3, mRNA [NM_001185156]
22854	LCE2B	Hs.234766	0.17942	Homo sapiens late cornified envelope 2B (LCE2B), mRNA [NM_014357]
16365	GPRC5D	Hs.644599	0.286035	Homo sapiens G protein-coupled receptor, class C, group 5, member D (GPRC5D), mRNA [NM_018654]
30191	lnc-SDIM1-1		0.26962	LNCipedia lincRNA (lnc-SDIM1-1), lincRNA [lnc-SDIM1-1:1]
36714	lnc-TPT1-1		0.207369	LNCipedia lincRNA (lnc-TPT1-1), lincRNA [lnc-TPT1-1:1]
23175	NPAS3	Hs.657892	6.49556	Homo sapiens neuronal PAS domain protein 3 (NPAS3), transcript variant 2, mRNA [NM_022123]
43373	LOC100506098	Hs.59203	15.5719	PREDICTED: Homo sapiens uncharacterized LOC100506098 (LOC100506098), transcript variant X3, ncRNA [XR_108746]
47555	lnc-TCTN3-1		3.78972	Q3RU97_RALME (Q3RU97) Sulfate transporter/antisigma-factor antagonist STAS:Sulphate transporter, partial (3%) [THC2519244]
49720	lnc-C8orf56-1	Hs.733366	3.53286	Homo sapiens cDNA FLJ43745 fis, clone TESTI2019648. [AK125733]
60534	KCNK7	Hs.175218	4.11136	Homo sapiens potassium channel, two pore domain subfamily K, member 7 (KCNK7), transcript variant C, mRNA [NM_005714]
59524	GCNT4	Hs.272404	4.96708	Homo sapiens glucosaminyl (N-acetyl) transferase 4, core 2 (GCNT4), mRNA [NM_016591]
54651	KLHDC7B	Hs.137007	4.76557	Homo sapiens kelch domain containing 7B (KLHDC7B), mRNA [NM_138433]
43000	C9orf92	Hs.586441	4.85398	Homo sapiens chromosome 9 open reading frame 92 (C9orf92), transcript variant 1, mRNA [NM_001271829]
35191	lnc-AC006435.1-1	Hs.632244	4.94405	Homo sapiens cDNA FLJ36671 fis, clone UTERU2004039. [AK093990]
55832	lnc-ANKFY1-1		3.31627	LNCipedia lincRNA (lnc-ANKFY1-1), lincRNA [lnc-ANKFY1-1:1]
47006	NEBL	Hs.5025	4.35749	Homo sapiens nebulette (NEBL), transcript variant 1, mRNA [NM_006393]
47170	DQX1	Hs.191705	39.3175	Homo sapiens DEAQ box RNA-dependent ATPase 1 (DQX1), mRNA [NM_133637]
61347	XLOC_l2_003285	Hs.123633	7.71521	BROAD Institute lincRNA (XLOC_l2_003285), lincRNA [TCONS_l2_00006102]
2954	DNAJC27-AS1	Hs.436366	7.10718	Homo sapiens DNAJC27 antisense RNA 1 (DNAJC27-AS1), long non-coding RNA [NR_034113]
53839	lnc-FOXF2-1		3.47318	LNCipedia lincRNA (lnc-FOXF2-1), lincRNA [lnc-FOXF2-1:1]
11439	ALDH3A1	Hs.531682	216.412	Homo sapiens aldehyde dehydrogenase 3 family, member A1 (ALDH3A1), transcript variant 2, mRNA [NM_000691]
18367	LOC101929034		3.22954	Homo sapiens uncharacterized LOC101929034 (LOC101929034), long non-coding RNA [NR_104602]
33067	LOC101930333	Hs.745150	4.51189	PREDICTED: Homo sapiens uncharacterized LOC101930333 (LOC101930333), ncRNA [XR_250613]
26479	RPRD2		5.86081	regulation of nuclear pre-mRNA domain containing 2 [Source:HGNC Symbol;Acc:HGNC:29039] [ENST00000369067]
1139	SLC6A4	Hs.29792	6.74129	Homo sapiens solute carrier family 6 (neurotransmitter transporter), member 4 (SLC6A4), mRNA [NM_001045]
59100	MTSS1	Hs.336994	7.1333	Homo sapiens metastasis suppressor 1 (MTSS1), transcript variant 1, mRNA [NM_001282971]
60935	CCNC	Hs.430646	4.91882	Homo sapiens cyclin C, mRNA (cDNA clone IMAGE:4250420), partial cds. [BC026272]
21255	PLBD1-AS1		3.36054	Homo sapiens PLBD1 antisense RNA 1 (PLBD1-AS1), long non-coding RNA [NR_120465]
7579	C10orf11	Hs.118161	128.325	Homo sapiens chromosome 10 open reading frame 11 (C10orf11), mRNA [NM_032024]
13584	CA9	Hs.63287	8.13727	Homo sapiens carbonic anhydrase IX (CA9), mRNA [NM_001216]
28054	SSPO	Hs.632022	4.221	SCO-spondin [Source:HGNC Symbol;Acc:HGNC:21998] [ENST00000475488]
28525	FGD4	Hs.117835	7.92165	FYVE, RhoGEF and PH domain containing 4 [Source:HGNC Symbol;Acc:HGNC:19125] [ENST00000472289]
26113	ACTG2	Hs.516105	7.66296	Homo sapiens cDNA, FLJ17257. [AK310215]
20839	STXBP2	Hs.515104	9.65159	Homo sapiens syntaxin binding protein 2 (STXBP2), transcript variant 3, mRNA [NM_001272034]
30427	CD40	Hs.472860	3.98092	Homo sapiens CD40 molecule, TNF receptor superfamily member 5 (CD40), transcript variant 1, mRNA [NM_001250]
9215	lnc-VTI1A-2	Hs.287723	3.26876	PREDICTED: Homo sapiens vesicle transport through interaction with t-SNAREs 1A (VTI1A), transcript variant X8, mRNA [XM_006717637]
27407	SLC22A13	Hs.225941	3.58548	Homo sapiens solute carrier family 22 (organic anion/urate transporter), member 13 (SLC22A13), mRNA [NM_004256]
44938	LOC101929717	Hs.638426	3.32681	Homo sapiens uncharacterized LOC101929717 (LOC101929717), long non-coding RNA [NR_110823]
13395	CHI3L2	Hs.514840	11.5544	Homo sapiens chitinase 3-like 2 (CHI3L2), transcript variant 3, mRNA [NM_001025199]
16427	MEGF6	Hs.593645	5.89381	Homo sapiens multiple EGF-like-domains 6 (MEGF6), mRNA [NM_001409]
18472	TDGF1	Hs.385870	3.76751	Homo sapiens teratocarcinoma-derived growth factor 1 (TDGF1), transcript variant 1, mRNA [NM_003212]
10452	EFHB	Hs.733920	3.93026	Homo sapiens EF-hand domain family, member B (EFHB), mRNA [NM_144715]
25224	OR2A9P	Hs.591830	4.56469	Homo sapiens olfactory receptor, family 2, subfamily A, member 9 pseudogene (OR2A9P), non-coding RNA [NR_002157]
9570	LINC01138	Hs.713362	4.96652	long intergenic non-protein coding RNA 1138 [Source:HGNC Symbol;Acc:HGNC:49454] [ENST00000622328]
19095	lnc-MAGEA12-1		4.46025	LNCipedia lincRNA (lnc-MAGEA12-1), lincRNA [lnc-MAGEA12-1:1]
19297	LCE4A	Hs.447955	3.10303	Homo sapiens late cornified envelope 4A (LCE4A), mRNA [NM_178356]
22544	lnc-STAG3L4-1		4.09438	LNCipedia lincRNA (lnc-STAG3L4-1), lincRNA [lnc-STAG3L4-1:5]
9807	SLC16A8	Hs.745256	9.17718	Homo sapiens solute carrier family 16 (monocarboxylate transporter), member 8 (SLC16A8), mRNA [NM_013356]
8519	TFAP2A-AS1	Hs.661431	14.6021	Homo sapiens TFAP2A antisense RNA 1 (TFAP2A-AS1), long non-coding RNA [NR_033910]
29322	EFCAB10	Hs.719432	4.26865	Homo sapiens EF-hand calcium binding domain 10 (EFCAB10), long non-coding RNA [NR_027068]
7157	XAGE3	Hs.43879	3.26128	Homo sapiens X antigen family, member 3 (XAGE3), transcript variant 2, mRNA [NM_130776]
36309	C2orf15	Hs.352211	3.1216	Homo sapiens chromosome 2 open reading frame 15 (C2orf15), mRNA [NM_144706]
28794	CASC1	Hs.407771	8.65105	Homo sapiens cancer susceptibility candidate 1 (CASC1), transcript variant 1, mRNA [NM_018272]
15908	MCOLN3	Hs.535239	7.88264	Homo sapiens mucolipin 3 (MCOLN3), transcript variant 1, mRNA [NM_018298]
21001	LOC102723927		11.756
19614	ACKR1	Hs.153381	3.45473	Homo sapiens atypical chemokine receptor 1 (Duffy blood group) (ACKR1), transcript variant 2, mRNA [NM_002036]
33093	LOC400548	Hs.592054	3.70996	Homo sapiens uncharacterized LOC400548 (LOC400548), long non-coding RNA [NR_033984]
5902	lnc-GPR132-1		3.84604	LNCipedia lincRNA (lnc-GPR132-1), lincRNA [lnc-GPR132-1:2]
148	lnc-INSIG2-1		5.80095	LNCipedia lincRNA (lnc-INSIG2-1), lincRNA [lnc-INSIG2-1:1]
17251	LOC102723927		3.81846	PREDICTED: Homo sapiens uncharacterized LOC102723927 (LOC102723927), ncRNA [XR_425551]
20473	lnc-CITED2-1		8.02307	LNCipedia lincRNA (lnc-CITED2-1), lincRNA [lnc-CITED2-1:4]
51982	LOC403323		3.08974	PREDICTED: Homo sapiens uncharacterized protein FLJ20444 (FLJ20444), transcript variant X1, misc_RNA [XR_252551]
50476	BLNK	Hs.665244	22.6057	Homo sapiens B-cell linker (BLNK), transcript variant 1, mRNA [NM_013314]
53341	lnc-POLE-3		5.50137	LNCipedia lincRNA (lnc-POLE-3), lincRNA [lnc-POLE-3:1]
46053	XLOC_l2_005880		7.10939	BROAD Institute lincRNA (XLOC_l2_005880), lincRNA [TCONS_l2_00010951]
19831	SLC2A9	Hs.656895	4.44086	Homo sapiens solute carrier family 2 (facilitated glucose transporter), member 9 (SLC2A9), transcript variant 2, mRNA [NM_001001290]
56500	GUCY1B3	Hs.77890	3.16263	Homo sapiens guanylate cyclase 1, soluble, beta 3 (GUCY1B3), transcript variant 4, mRNA [NM_001291953]
36933	NXPH3	Hs.55069	3.89895	Homo sapiens neurexophilin 3 (NXPH3), mRNA [NM_007225]
22595	EGLN3	Hs.135507	3.09508	Homo sapiens egl-9 family hypoxia-inducible factor 3 (EGLN3), mRNA [NM_022073]
14749	KRTAP5-8	Hs.445245	5.65573	Homo sapiens keratin associated protein 5-8 (KRTAP5-8), mRNA [NM_021046]
30523	LOC102724593		3.02422	PREDICTED: Homo sapiens uncharacterized LOC102724593 (LOC102724593), ncRNA [XR_428746]
25185	TNFSF18	Hs.248197	9.8009	Homo sapiens tumor necrosis factor (ligand) superfamily, member 18 (TNFSF18), mRNA [NM_005092]
53461	TFEC	Hs.125962	3.77998	Homo sapiens transcription factor EC (TFEC), transcript variant 1, mRNA [NM_012252]
16971	TCERG1L	Hs.126575	10.2421	Homo sapiens transcription elongation regulator 1-like (TCERG1L), mRNA [NM_174937]
17821	PPP1R32	Hs.729003	4.23847	Homo sapiens protein phosphatase 1, regulatory subunit 32 (PPP1R32), transcript variant 1, mRNA [NM_145017]
26576	C1QTNF7	Hs.153714	7.80021	Homo sapiens C1q and tumor necrosis factor related protein 7 (C1QTNF7), transcript variant 3, mRNA [NM_031911]
5347	lnc-CITED2-1		13.0928	LNCipedia lincRNA (lnc-CITED2-1), lincRNA [lnc-CITED2-1:1]
29915	lnc-USP35-8		4.85651	LNCipedia lincRNA (lnc-USP35-8), lincRNA [lnc-USP35-8:1]
24868	lnc-AGRP-2		4.98858	Q80T73_MOUSE (Q80T73) MKIAA1930 protein (Fragment), partial (3%) [THC2555232]
8544	HES2	Hs.118727	6.08994	hes family bHLH transcription factor 2 [Source:HGNC Symbol;Acc:HGNC:16005] [ENST00000377836]
18728	LINC00629	Hs.130961	4.97882	Homo sapiens long intergenic non-protein coding RNA 629 (LINC00629), long non-coding RNA [NR_038998]
17927	LOC115110	Hs.602652	8.27147	Homo sapiens uncharacterized LOC115110 (LOC115110), long non-coding RNA [NR_037844]
41009	CMKLR1	Hs.197143	4.23501	Homo sapiens chemokine-like receptor 1 (CMKLR1), transcript variant 2, mRNA [NM_004072]
39846	ANKRD31	Hs.482533	3.146	Homo sapiens ankyrin repeat domain 31 (ANKRD31), mRNA [NM_001164443]
58425	LOC101929726		13.9499	PREDICTED: Homo sapiens uncharacterized LOC101929726 (LOC101929726), ncRNA [XR_242025]
13140	lnc-ARRDC4-2		3.03337	LNCipedia lincRNA (lnc-ARRDC4-2), lincRNA [lnc-ARRDC4-2:2]
39254	lnc-SLC2A13-2		4.45628	LNCipedia lincRNA (lnc-SLC2A13-2), lincRNA [lnc-SLC2A13-2:1]
19013	IGF1	Hs.160562	3.28521	Homo sapiens insulin-like growth factor 1 (somatomedin C) (IGF1), transcript variant 4, mRNA [NM_000618]
32113	KCNIP2-AS1	Hs.568881	3.39768	Homo sapiens KCNIP2 antisense RNA 1 (KCNIP2-AS1), long non-coding RNA [NR_045118]
11639	LOC101928662		4.06808	PREDICTED: Homo sapiens uncharacterized LOC101928662 (LOC101928662), transcript variant X1, ncRNA [XR_241421]
62281	CASC16	Hs.662199	12.7266	Homo sapiens cancer susceptibility candidate 16 (non-protein coding) (CASC16), long non-coding RNA [NR_033920]
57682	TNS1	Hs.471381	6.03267	Homo sapiens tensin 1 (TNS1), mRNA [NM_022648]
45440	LINC00486	Hs.434660	3.51305	Homo sapiens long intergenic non-protein coding RNA 486 (LINC00486), transcript variant 3, long non-coding RNA [NR_027100]
8467	PLEKHB1	Hs.445489	7.76781	Homo sapiens pleckstrin homology domain containing, family B (evectins) member 1 (PLEKHB1), transcript variant 1, mRNA [NM_021200]
10660	NPL	Hs.496969	3.49264	Homo sapiens N-acetylneuraminate pyruvate lyase (dihydrodipicolinate synthase) (NPL), transcript variant 3, mRNA [NM_001200056]
5398	BMP10	Hs.158317	3.28535	Homo sapiens bone morphogenetic protein 10 (BMP10), mRNA [NM_014482]
52844	FAM198A	Hs.729533	6.11458	Homo sapiens family with sequence similarity 198, member A (FAM198A), mRNA [NM_001129908]
58455	XLOC_l2_014850		3.08782	BROAD Institute lincRNA (XLOC_l2_014850), lincRNA [TCONS_l2_00028837]
59166	LAMP5	Hs.22920	6.07432	Homo sapiens lysosomal-associated membrane protein family, member 5 (LAMP5), transcript variant 1, mRNA [NM_012261]
60237	CGNL1	Hs.148989	12.7461	Homo sapiens cingulin-like 1 (CGNL1), transcript variant 2, mRNA [NM_032866]
9409	MOB3B	Hs.369022	3.46677	Homo sapiens MOB kinase activator 3B (MOB3B), mRNA [NM_024761]
45499	TPK1	Hs.660232	3.90517	Homo sapiens thiamin pyrophosphokinase 1 (TPK1), transcript variant 1, mRNA [NM_022445]
57754	LOC283728	Hs.635026	5.00766	Homo sapiens cDNA FLJ38298 fis, clone FCBBF3017059. [AK095617]
49268	GAGE7	Hs.460641	3.10791	Homo sapiens G antigen 7 (GAGE7), mRNA [NM_021123]
52757	GORAB	Hs.183702	3.87862	Homo sapiens golgin, RAB6-interacting (GORAB), transcript variant 3, mRNA [NM_001146039]
56497	CALHM3	Hs.364624	3.90338	Homo sapiens calcium homeostasis modulator 3 (CALHM3), mRNA [NM_001129742]
26312	A1CF	Hs.282795	3.20997	Homo sapiens APOBEC1 complementation factor (A1CF), transcript variant 3, mRNA [NM_138933]
59686	EPHX2	Hs.212088	5.16063	Homo sapiens epoxide hydrolase 2, cytoplasmic (EPHX2), transcript variant 1, mRNA [NM_001979]
48080	HOXC9	Hs.658823	14.3033	Homo sapiens homeobox C9 (HOXC9), mRNA [NM_006897]
13542	lnc-C6orf146-1		4.3078	LNCipedia lincRNA (lnc-C6orf146-1), lincRNA [lnc-C6orf146-1:1]
42604	lnc-RUNX2-2		3.58425	LNCipedia lincRNA (lnc-RUNX2-2), lincRNA [lnc-RUNX2-2:1]
41364	PGBD5	Hs.520463	6.22663	Homo sapiens piggyBac transposable element derived 5 (PGBD5), mRNA [NM_001258311]
57985	KIF26B	Hs.368096	3.71194	Homo sapiens kinesin family member 26B (KIF26B), mRNA [NM_018012]
21734	lnc-UMPS-2		9.0088	Q98JH0_RHILO (Q98JH0) ATP-binding protein of ABC transporter, partial (4%) [THC2725968]
18083	CHI3L2	Hs.514840	5.22156	Homo sapiens chitinase 3-like 2 (CHI3L2), transcript variant 3, mRNA [NM_001025199]
56313	LOC101929023		5.56075	PREDICTED: Homo sapiens uncharacterized LOC101929023 (RP4-655J12.4), transcript variant X4, ncRNA [XR_425208]
22891	lnc-GJA1-3		3.65556	LNCipedia lincRNA (lnc-GJA1-3), lincRNA [lnc-GJA1-3:3]
55435	CARNS1	Hs.502982	4.38853	Homo sapiens carnosine synthase 1 (CARNS1), transcript variant 1, mRNA [NM_001166222]
21054	PIGK		3.26523	phosphatidylinositol glycan anchor biosynthesis, class K [Source:HGNC Symbol;Acc:HGNC:8965] [ENST00000359130]
51918	LOC285638	Hs.532104	3.8447	PREDICTED: Homo sapiens uncharacterized LOC285638 (LOC285638), misc_RNA [XR_246556]
47870	C8orf89		5.79743	chromosome 8 open reading frame 89 [Source:HGNC Symbol;Acc:HGNC:51258] [ENST00000624510]
59600	HCRT	Hs.158348	4.55932	Homo sapiens hypocretin (orexin) neuropeptide precursor (HCRT), mRNA [NM_001524]
31186	RNF207	Hs.716549	3.72843	ring finger protein 207 [Source:HGNC Symbol;Acc:HGNC:32947] [ENST00000466994]
58091	IL18	Hs.83077	4.34777	Homo sapiens interleukin 18 (IL18), transcript variant 1, mRNA [NM_001562]
21814	ANKRD20A2	Hs.632663	3.49729	Homo sapiens ankyrin repeat domain 20 family, member A2 (ANKRD20A2), mRNA [NM_001012421]
61780	CALCR	Hs.489127	6.1353	Homo sapiens calcitonin receptor (CALCR), transcript variant 2, mRNA [NM_001742]
24788	EXPH5	Hs.28540	4.42176	Homo sapiens exophilin 5 (EXPH5), mRNA [NM_015065]
31937	ASB9	Hs.19404	4.66282	Homo sapiens ankyrin repeat and SOCS box containing 9 (ASB9), transcript variant 1, mRNA [NM_001031739]
38256	OR2A9P	Hs.591830	5.09455	Homo sapiens olfactory receptor, family 2, subfamily A, member 9 pseudogene (OR2A9P), non-coding RNA [NR_002157]
44450	CD40	Hs.472860	3.34096	Homo sapiens CD40 molecule, TNF receptor superfamily member 5 (CD40), transcript variant 1, mRNA [NM_001250]
4733	lnc-CSTB-1		3.07322	LNCipedia lincRNA (lnc-CSTB-1), lincRNA [lnc-CSTB-1:6]
29975	RAPGEF3	Hs.8578	5.3589	Homo sapiens Rap guanine nucleotide exchange factor (GEF) 3 (RAPGEF3), transcript variant 2, mRNA [NM_006105]
31412	FAAH2	Hs.496205	5.5655	Homo sapiens fatty acid amide hydrolase 2 (FAAH2), mRNA [NM_174912]
17313	LOC644662	Hs.518222	3.30642	PREDICTED: Homo sapiens uncharacterized LOC644662 (LOC644662), ncRNA [XR_171034]
2415	ZMYND12	Hs.294009	7.30598	Homo sapiens zinc finger, MYND-type containing 12 (ZMYND12), transcript variant 1, mRNA [NM_032257]
60765	KCNE3	Hs.523899	4.20734	Homo sapiens potassium channel, voltage gated subfamily E regulatory beta subunit 3 (KCNE3), mRNA [NM_005472]
19621	CEL	Hs.533258	5.28225	Homo sapiens carboxyl ester lipase (CEL), mRNA [NM_001807]
27660	TREML2	Hs.164797	3.9662	Homo sapiens triggering receptor expressed on myeloid cells-like 2 (TREML2), mRNA [NM_024807]
47662	ZNF680	Hs.520886	718.2	Homo sapiens zinc finger protein 680 (ZNF680), transcript variant 1, mRNA [NM_178558]
14237	LSMEM2	Hs.315177	4.45906	leucine-rich single-pass membrane protein 2 [Source:HGNC Symbol;Acc:HGNC:26781] [ENST00000316436]
44262	lnc-C4orf38-2		4.01866	LNCipedia lincRNA (lnc-C4orf38-2), lincRNA [lnc-C4orf38-2:2]
57145	lnc-APBA2-2		3.70643	LNCipedia lincRNA (lnc-APBA2-2), lincRNA [lnc-APBA2-2:1]
540	lnc-COL25A1-1	Hs.518927	6.64591	Homo sapiens cDNA FLJ25407 fis, clone TST02904. [AK058136]
12079	SPX	Hs.130692	4.59671	spexin hormone [Source:HGNC Symbol;Acc:HGNC:28139] [ENST00000256969]
33941	C10orf11	Hs.118161	105.3	Homo sapiens chromosome 10 open reading frame 11 (C10orf11), mRNA [NM_032024]
38208	NEURL3	Hs.149219	8.55782	Homo sapiens neuralized E3 ubiquitin protein ligase 3 (NEURL3), transcript variant 2, mRNA [NM_001285486]
32380	SPTLC3	Hs.425023	26.6608	Homo sapiens serine palmitoyltransferase, long chain base subunit 3 (SPTLC3), mRNA [NM_018327]
49869	EWSAT1	Hs.741629	3.37025	long intergenic non-protein coding RNA 277 [Source:HGNC Symbol;Acc:HGNC:26596] [ENST00000559914]
9617	FOXA1	Hs.163484	9.51206	Homo sapiens forkhead box A1 (FOXA1), mRNA [NM_004496]
56188	SPINK14	Hs.553815	3.19895	Homo sapiens serine peptidase inhibitor, Kazal type 14 (putative) (SPINK14), mRNA [NM_001001325]
17486	GLIS3-AS1	Hs.676113	19.4975	Homo sapiens GLIS3 antisense RNA 1 (GLIS3-AS1), long non-coding RNA [NR_026663]
30681	ZNF391	Hs.651176	6.74627	Homo sapiens zinc finger protein 391 (ZNF391), mRNA [NM_001076781]
33181	ZSWIM5	Hs.656613	3.99528	Homo sapiens zinc finger, SWIM-type containing 5 (ZSWIM5), mRNA [NM_020883]
22129	IL18	Hs.83077	4.58128	Homo sapiens interleukin 18 (IL18), transcript variant 1, mRNA [NM_001562]
4261	RGS16	Hs.413297	3.7877	Homo sapiens regulator of G-protein signaling 16 (RGS16), mRNA [NM_002928]
1776	SPATA31C2	Hs.632070	3.90905	Homo sapiens SPATA31 subfamily C, member 2 (SPATA31C2), mRNA [NM_001166137]
21998	MICU1		3.57767	mitochondrial calcium uptake 1 [Source:HGNC Symbol;Acc:HGNC:1530] [ENST00000603173]
58471	COL8A2	Hs.353001	7.50111	Homo sapiens collagen, type VIII, alpha 2 (COL8A2), transcript variant 1, mRNA [NM_005202]
62575	CHI3L2	Hs.514840	13.1602	Homo sapiens chitinase 3-like 2 (CHI3L2), transcript variant 3, mRNA [NM_001025199]
28644	SOWAHA	Hs.13308	4.02943	Homo sapiens sosondowah ankyrin repeat domain family member A (SOWAHA), mRNA [NM_175873]
48376	ZCCHC12	Hs.21417	3.31264	Homo sapiens zinc finger, CCHC domain containing 12 (ZCCHC12), mRNA [NM_173798]
45452	CHI3L2	Hs.514840	6.36893	Homo sapiens chitinase 3-like 2 (CHI3L2), transcript variant 3, mRNA [NM_001025199]
32183	ARHGEF5	Hs.334	4.77116	Homo sapiens Rho guanine nucleotide exchange factor (GEF) 5 (ARHGEF5), mRNA [NM_005435]
9639	LINC00882	Hs.648607	3.0165	long intergenic non-protein coding RNA 882 [Source:HGNC Symbol;Acc:HGNC:48568] [ENST00000479612]
49356	SPATA6L	Hs.179615	6.5882	Homo sapiens spermatogenesis associated 6-like (SPATA6L), mRNA [NM_001039395]
25434	CYP2J2	Hs.152096	6.65863	Homo sapiens cytochrome P450, family 2, subfamily J, polypeptide 2 (CYP2J2), mRNA [NM_000775]
51138	DLEC1	Hs.714499	3.5866	Homo sapiens deleted in lung and esophageal cancer 1 (DLEC1), transcript variant DLEC1-N1, mRNA [NM_007335]
56387	TNFSF18	Hs.248197	3.10331	Homo sapiens tumor necrosis factor (ligand) superfamily, member 18 (TNFSF18), mRNA [NM_005092]
58237	LIPI	Hs.139907	4.62903	Homo sapiens lipase, member I (LIPI), transcript variant 2, mRNA [NM_198996]
29740	NBAT1	Hs.730673	11.1559	Homo sapiens neuroblastoma associated transcript 1 (NBAT1), long non-coding RNA [NR_034143]
30522	SBK1	Hs.97837	3.91043	Homo sapiens SH3 domain binding kinase 1 (SBK1), mRNA [NM_001024401]
25918	GRIN2D	Hs.445015	3.3859	Homo sapiens glutamate receptor, ionotropic, N-methyl D-aspartate 2D (GRIN2D), mRNA [NM_000836]
54583	PTPN3	Hs.436429	8.08525	Homo sapiens protein tyrosine phosphatase, non-receptor type 3 (PTPN3), transcript variant 1, mRNA [NM_002829]
23393	lnc-SEL1L3-1		5.61384	LNCipedia lincRNA (lnc-SEL1L3-1), lincRNA [lnc-SEL1L3-1:1]
42972	lnc-C3orf65-2		4.32265	LNCipedia lincRNA (lnc-C3orf65-2), lincRNA [lnc-C3orf65-2:1]
56286	ZNF311	Hs.148218	3.29383	Homo sapiens zinc finger protein 311 (ZNF311), mRNA [NM_001010877]
39746	lnc-MAFK-2	Hs.641989	4.39994	LNCipedia lincRNA (lnc-MAFK-2), lincRNA [lnc-MAFK-2:1]
2899	2016-09-04	Hs.287518	3.85188	Homo sapiens septin 4 (SEPT4), transcript variant 1, mRNA [NM_004574]
9110	LOC101927780	Hs.254789	3.21717	Homo sapiens uncharacterized LOC101927780 (LOC101927780), transcript variant 2, long non-coding RNA [NR_110417]
46234	LOC101927383	Hs.537451	11.74	PREDICTED: Homo sapiens uncharacterized LOC101927383 (LOC101927383), ncRNA [XR_244909]
23143	lnc-FGF9-1		8.30785	LNCipedia lincRNA (lnc-FGF9-1), lincRNA [lnc-FGF9-1:1]
30735	CDH7	Hs.657522	11.3863	Homo sapiens cadherin 7, type 2 (CDH7), transcript variant b, mRNA [NM_004361]
38833	CLYBL	Hs.655642	7.78321	Homo sapiens citrate lyase beta like (CLYBL), transcript variant 1, mRNA [NM_206808]
15256	lnc-FAM126B-1		3.52441	LNCipedia lincRNA (lnc-FAM126B-1), lincRNA [lnc-FAM126B-1:1]
51382	BOK-AS1	Hs.621128	3.55369	Homo sapiens BOK antisense RNA 1 (BOK-AS1), antisense RNA [NR_033346]
46197	CHRFAM7A	Hs.510853	6.16899	Homo sapiens CHRNA7 (cholinergic receptor, nicotinic, alpha 7, exons 5-10) and FAM7A (family with sequence similarity 7A, exons A-E) fusion (CHRFAM7A), transcript variant 1, mRNA [NM_139320]
6879	EDN2	Hs.1407	17.7101	Homo sapiens endothelin 2 (EDN2), transcript variant 1, mRNA [NM_001956]
8956	FAM174B	Hs.27373	4.18099	Homo sapiens family with sequence similarity 174, member B (FAM174B), mRNA [NM_207446]
57482	LOC440173	Hs.127361	5.51937	Homo sapiens uncharacterized LOC440173 (LOC440173), long non-coding RNA [NR_027471]
18490	SNORA70B	Hs.675825	3.42066	UI-H-DT0-aub-m-04-0-UI.s1 NCI_CGAP_DT0 Homo sapiens cDNA clone IMAGE:5867307 3', mRNA sequence [BQ029156]
25192	XLOC_l2_004594		3.44261	BROAD Institute lincRNA (XLOC_l2_004594), lincRNA [TCONS_l2_00008478]
14907	PLIN4	Hs.591387	17.2076	Homo sapiens perilipin 4 (PLIN4), mRNA [NM_001080400]
3480	SLC38A4	Hs.446077	4.56571	Homo sapiens solute carrier family 38, member 4 (SLC38A4), transcript variant 1, mRNA [NM_018018]
13557	lnc-ZNF736-2		3.93409	LNCipedia lincRNA (lnc-ZNF736-2), lincRNA [lnc-ZNF736-2:1]
24350	MN1	Hs.268515	3.05336	Homo sapiens meningioma (disrupted in balanced translocation) 1 (MN1), mRNA [NM_002430]
39256	ANXA9	Hs.3346	12.1617	Homo sapiens annexin A9 (ANXA9), mRNA [NM_003568]
53923	LINC01043	Hs.513113	3.3368	long intergenic non-protein coding RNA 1043 [Source:HGNC Symbol;Acc:HGNC:49031] [ENST00000565936]
48366	MYH7B	Hs.414122	5.42875	Homo sapiens myosin, heavy chain 7B, cardiac muscle, beta (MYH7B), mRNA [NM_020884]
21522	SERPINB9	Hs.104879	3.97561	Homo sapiens serpin peptidase inhibitor, clade B (ovalbumin), member 9 (SERPINB9), mRNA [NM_004155]
52522	LINC01503		3.49694	long intergenic non-protein coding RNA 1503 [Source:HGNC Symbol;Acc:HGNC:51184] [ENST00000427109]
57146	lnc-ZFP42-2	Hs.642494	6.04006	DB514106 RIKEN full-length enriched human cDNA library, testis Homo sapiens cDNA clone H013039K10 3', mRNA sequence [DB514106]
264	DKFZp667F0711	Hs.737229	3.06746	PREDICTED: Homo sapiens uncharacterized protein DKFZp667F0711 (DKFZp667F0711), misc_RNA [XR_242715]
1230	DAND5	Hs.331981	3.01858	Homo sapiens DAN domain family member 5, BMP antagonist (DAND5), mRNA [NM_152654]
11407	LINC00313	Hs.592161	3.6924	Homo sapiens long intergenic non-protein coding RNA 313 (LINC00313), long non-coding RNA [NR_026863]
30656	ALX4	Hs.436055	4.55238	ALX homeobox 4 [Source:HGNC Symbol;Acc:HGNC:450] [ENST00000329255]
23771	FOXA1	Hs.163484	8.19076	Homo sapiens forkhead box A1 (FOXA1), mRNA [NM_004496]
32246	lnc-TERF1-2		3.79599	LNCipedia lincRNA (lnc-TERF1-2), lincRNA [lnc-TERF1-2:1]
58476	MPO	Hs.458272	3.74087	Homo sapiens myeloperoxidase (MPO), mRNA [NM_000250]
35061	LOC101928223		4.20198	Homo sapiens uncharacterized LOC101928223 (LOC101928223), long non-coding RNA [NR_125889]
14841	LMOD1	Hs.519075	5.55139	Homo sapiens leiomodin 1 (smooth muscle) (LMOD1), mRNA [NM_012134]
54406	PLEKHA6	Hs.253146	3.89335	Homo sapiens pleckstrin homology domain containing, family A member 6 (PLEKHA6), mRNA [NM_014935]
3415	CHGB	Hs.516874	3.395	Homo sapiens chromogranin B (secretogranin 1) (CHGB), mRNA [NM_001819]
26485	EPHA5-AS1	Hs.201854	3.47443	Homo sapiens EPHA5 antisense RNA 1 (EPHA5-AS1), long non-coding RNA [NR_034138]
22057	SMTN	Hs.149098	5.02793	smoothelin [Source:HGNC Symbol;Acc:HGNC:11126] [ENST00000504335]
44432	ANXA9	Hs.3346	6.99946	Homo sapiens annexin A9 (ANXA9), mRNA [NM_003568]
12276	LINC01431	Hs.140295	3.5617	Homo sapiens long intergenic non-protein coding RNA 1431 (LINC01431), long non-coding RNA [NR_109884]
38099	FLJ31945	Hs.183953	5.36435	PREDICTED: Homo sapiens uncharacterized LOC440137 (FLJ31945), misc_RNA [XR_159012]
46496	CLCA2	Hs.241551	13.4185	Homo sapiens chloride channel accessory 2 (CLCA2), mRNA [NM_006536]
5005	FAAH2	Hs.496205	3.81029	Homo sapiens fatty acid amide hydrolase 2 (FAAH2), mRNA [NM_174912]
24940	lnc-ATP11B-1		3.54167	LNCipedia lincRNA (lnc-ATP11B-1), lincRNA [lnc-ATP11B-1:1]
54681	XLOC_l2_001520		4.22825	BROAD Institute lincRNA (XLOC_l2_001520), lincRNA [TCONS_l2_00002935]
35641	MYCBPAP	Hs.398196	3.4854	Homo sapiens MYCBP associated protein (MYCBPAP), mRNA [NM_032133]
16054	C22orf39	Hs.659565	3.33963	Homo sapiens chromosome 22 open reading frame 39 (C22orf39), transcript variant 2, mRNA [NM_001166242]
1720	IFNE	Hs.682604	3.56585	Homo sapiens interferon, epsilon (IFNE), mRNA [NM_176891]
36185	TNFSF10	Hs.478275	10.9443	Homo sapiens tumor necrosis factor (ligand) superfamily, member 10 (TNFSF10), transcript variant 1, mRNA [NM_003810]
54704	CLIC3	Hs.64746	18.7652	Homo sapiens chloride intracellular channel 3 (CLIC3), mRNA [NM_004669]
18282	TREM2	Hs.435295	8.38132	Homo sapiens triggering receptor expressed on myeloid cells 2 (TREM2), transcript variant 1, mRNA [NM_018965]
37511	DMRT1	Hs.98586	3.61617	Homo sapiens doublesex and mab-3 related transcription factor 1 (DMRT1), mRNA [NM_021951]
55172	LOC441081	Hs.721548	3.87529	Homo sapiens POM121 membrane glycoprotein (rat) pseudogene (LOC441081), non-coding RNA [NR_073404]
11484	PNLDC1	Hs.349077	16.894	Homo sapiens poly(A)-specific ribonuclease (PARN)-like domain containing 1 (PNLDC1), transcript variant 2, mRNA [NM_173516]
18928	JAG2	Hs.433445	3.99437	Homo sapiens jagged 2 (JAG2), transcript variant 1, mRNA [NM_002226]
39368	MROH8	Hs.349125	4.03351	Homo sapiens maestro heat-like repeat family member 8 (MROH8), transcript variant 1, mRNA [NM_152503]
44967	lnc-CPO-1		4.10818	LNCipedia lincRNA (lnc-CPO-1), lincRNA [lnc-CPO-1:1]
11778	LIMS2	Hs.469881	4.45319	Homo sapiens LIM and senescent cell antigen-like domains 2 (LIMS2), transcript variant 5, mRNA [NM_001161404]
44946	TNFSF10	Hs.478275	8.54493	Homo sapiens tumor necrosis factor (ligand) superfamily, member 10 (TNFSF10), transcript variant 1, mRNA [NM_003810]
33729	SLC3A1	Hs.112916	4.14852	Homo sapiens solute carrier family 3 (amino acid transporter heavy chain), member 1 (SLC3A1), mRNA [NM_000341]
35401	LOC400743	Hs.522935	6.44214
7379	SAP30L-AS1	Hs.652021	14.8197	Homo sapiens cDNA FLJ38109 fis, clone D3OST2001788. [AK095428]
44455	FILIP1	Hs.696158	3.37434	Homo sapiens filamin A interacting protein 1 (FILIP1), transcript variant 2, mRNA [NM_015687]
19319	lnc-KLF7-1		3.13801	LNCipedia lincRNA (lnc-KLF7-1), lincRNA [lnc-KLF7-1:3]
10007	TNFSF18	Hs.248197	7.35879	Homo sapiens tumor necrosis factor (ligand) superfamily, member 18 (TNFSF18), mRNA [NM_005092]
46185	ANK3	Hs.499725	3.48193	Homo sapiens ankyrin 3, node of Ranvier (ankyrin G) (ANK3), transcript variant 1, mRNA [NM_020987]
56098	lnc-UMODL1-4		3.87764	LNCipedia lincRNA (lnc-UMODL1-4), lincRNA [lnc-UMODL1-4:4]
23590	HSPB7	Hs.502612	18.967	Homo sapiens heat shock 27kDa protein family, member 7 (cardiovascular) (HSPB7), mRNA [NM_014424]
58964	PRR5L	Hs.19987	4.57685	Homo sapiens proline rich 5 like (PRR5L), transcript variant 2, mRNA [NM_024841]
18320	SNX10	Hs.741316	5.01502	Homo sapiens sorting nexin 10 (SNX10), transcript variant 2, mRNA [NM_013322]
32560	ELOVL3	Hs.302130	5.08479	Homo sapiens ELOVL fatty acid elongase 3 (ELOVL3), mRNA [NM_152310]
60257	SMIM23	Hs.591740	3.01423	Homo sapiens small integral membrane protein 23 (SMIM23), mRNA [NM_001289970]
40275	GUCY1B3	Hs.77890	3.15536	Homo sapiens guanylate cyclase 1, soluble, beta 3 (GUCY1B3), transcript variant 2, mRNA [NM_000857]
58760	PDE4DIP	Hs.731111	4.43485	Homo sapiens phosphodiesterase 4D interacting protein (PDE4DIP), transcript variant 9, mRNA [NM_001198834]
57026	LOC100506731	Hs.546975	3.49525	PREDICTED: Homo sapiens uncharacterized LOC100506731 (LOC100506731), ncRNA [XR_110231]
49010	lnc-GPR183-2	Hs.648968	3.56761	LNCipedia lincRNA (lnc-GPR183-2), lincRNA [lnc-GPR183-2:4]
14100	LOC100128988	Hs.736039	3.16796	Homo sapiens cDNA FLJ13552 fis, clone PLACE1007218. [AK023614]
19737	COL9A3	Hs.716639	4.10124	Homo sapiens collagen, type IX, alpha 3 (COL9A3), mRNA [NM_001853]
54815	LINC00330	Hs.585616	3.53348	Homo sapiens long intergenic non-protein coding RNA 330 (LINC00330), long non-coding RNA [NR_038433]
19323	RNF216	Hs.689456	3.7439	Homo sapiens cDNA FLJ46710 fis, clone TRACH3016368. [AK128551]
4085	DENND2C	Hs.654928	4.0627	Homo sapiens DENN/MADD domain containing 2C (DENND2C), transcript variant 1, mRNA [NM_001256404]
25494	CHI3L2	Hs.514840	9.8636	Homo sapiens chitinase 3-like 2 (CHI3L2), transcript variant 3, mRNA [NM_001025199]
11964	lnc-PTPRN2-1		3.92772	LNCipedia lincRNA (lnc-PTPRN2-1), lincRNA [lnc-PTPRN2-1:2]
30836	ZNF91	Hs.531632	6.21628	zinc finger protein 91 [Source:HGNC Symbol;Acc:HGNC:13166] [ENST00000593292]
61783	MR1	Hs.13500	4.71052	Homo sapiens major histocompatibility complex, class I-related (MR1), transcript variant 1, mRNA [NM_001531]
22516	TNFSF10	Hs.478275	7.90087	Homo sapiens tumor necrosis factor (ligand) superfamily, member 10 (TNFSF10), transcript variant 1, mRNA [NM_003810]
42808	lnc-SIK1-4		3.04749	LNCipedia lincRNA (lnc-SIK1-4), lincRNA [lnc-SIK1-4:3]
32931	ESPNL	Hs.127724	5.74947	Homo sapiens espin-like (ESPNL), mRNA [NM_194312]
4129	TRIM55	Hs.85524	3.04081	Homo sapiens tripartite motif containing 55 (TRIM55), transcript variant 3, mRNA [NM_184086]
14986	TMEM232	Hs.729154	3.11743	Homo sapiens transmembrane protein 232 (TMEM232), mRNA [NM_001039763]
54979	TNFSF10	Hs.478275	11.9788	Homo sapiens tumor necrosis factor (ligand) superfamily, member 10 (TNFSF10), transcript variant 1, mRNA [NM_003810]
21274	ZNF493	Hs.656558	4.40456	Homo sapiens zinc finger protein 493 (ZNF493), transcript variant 2, mRNA [NM_145326]
51579	MSR1		4.62467	macrophage scavenger receptor 1 [Source:HGNC Symbol;Acc:HGNC:7376] [ENST00000522130]
19114	CFAP57	Hs.527565	4.62032	Homo sapiens cilia and flagella associated protein 57 (CFAP57), transcript variant 5, mRNA [NM_001195831]
2199	CALCRL	Hs.470882	3.32542	Homo sapiens calcitonin receptor-like (CALCRL), transcript variant 1, mRNA [NM_005795]
40699	DIRC3	Hs.572788	10.7681	Homo sapiens disrupted in renal carcinoma 3 (DIRC3), long non-coding RNA [NR_026597]
7627	LOC101928880		6.35621	Homo sapiens uncharacterized LOC101928880 (LOC101928880), long non-coding RNA [NR_110944]
57595	XLOC_l2_009968		6.92569	BROAD Institute lincRNA (XLOC_l2_009968), lincRNA [TCONS_l2_00018962]
23850	EXTL1	Hs.150956	8.41936	Homo sapiens exostosin-like glycosyltransferase 1 (EXTL1), mRNA [NM_004455]
2140	BMP4	Hs.68879	3.5186	Homo sapiens bone morphogenetic protein 4 (BMP4), transcript variant 1, mRNA [NM_001202]
3758	ZSCAN18	Hs.235390	3.20337	Homo sapiens zinc finger and SCAN domain containing 18 (ZSCAN18), transcript variant 5, non-coding RNA [NR_027135]
48035	TNFSF10	Hs.478275	5.97188	Homo sapiens tumor necrosis factor (ligand) superfamily, member 10 (TNFSF10), transcript variant 1, mRNA [NM_003810]
28584	HDAC7	Hs.200063	3.15626	histone deacetylase 7 [Source:HGNC Symbol;Acc:HGNC:14067] [ENST00000459625]
34060	ACSM1	Hs.306812	4.04645	Homo sapiens acyl-CoA synthetase medium-chain family member 1 (ACSM1), mRNA [NM_052956]
22028	HSPB3	Hs.41707	17.8831	Homo sapiens heat shock 27kDa protein 3 (HSPB3), mRNA [NM_006308]
55457	LBH	Hs.567598	4.23783	Homo sapiens limb bud and heart development (LBH), mRNA [NM_030915]
18513	lnc-STK39-1		3.3879	LNCipedia lincRNA (lnc-STK39-1), lincRNA [lnc-STK39-1:2]
50493	RAG1	Hs.73958	4.01338	Homo sapiens recombination activating gene 1 (RAG1), mRNA [NM_000448]
62269	CHRNA7	Hs.511772	11.7518	Homo sapiens cholinergic receptor, nicotinic, alpha 7 (neuronal) (CHRNA7), transcript variant 2, mRNA [NM_001190455]
1587	ADAMTSL2	Hs.522543	4.53432	Homo sapiens ADAMTS-like 2 (ADAMTSL2), transcript variant 1, mRNA [NM_014694]
51531	PLAC8	Hs.546392	3.77119	Homo sapiens placenta-specific 8 (PLAC8), transcript variant 2, mRNA [NM_016619]
58117	METTL7A	Hs.744021	3.0937	Homo sapiens methyltransferase like 7A (METTL7A), mRNA [NM_014033]
20254	LINC00908		3.16627	long intergenic non-protein coding RNA 908 [Source:HGNC Symbol;Acc:HGNC:27599] [ENST00000583578]
57190	NRG2	Hs.408515	8.18887	Homo sapiens neuregulin 2 (NRG2), transcript variant 3, mRNA [NM_013982]
55835	MAGEC1	Hs.132194	3.89872	Homo sapiens melanoma antigen family C, 1 (MAGEC1), mRNA [NM_005462]
48455	LINC00173	Hs.441601	4.37516	Homo sapiens long intergenic non-protein coding RNA 173 (LINC00173), transcript variant 1, long non-coding RNA [NR_027345]
7535	TSPAN15	Hs.499941	4.2296	Homo sapiens tetraspanin 15 (TSPAN15), mRNA [NM_012339]
6719	LOC100506688	Hs.532063	6.79178	Homo sapiens uncharacterized LOC100506688 (LOC100506688), transcript variant 1, long non-coding RNA [NR_104614]
23763	LBH	Hs.567598	4.20994	Homo sapiens limb bud and heart development (LBH), mRNA [NM_030915]
17963	MADCAM1	Hs.102598	5.32696	Homo sapiens mucosal vascular addressin cell adhesion molecule 1 (MADCAM1), transcript variant 1, mRNA [NM_130760]
42387	ASPA	Hs.171142	17.184	Homo sapiens aspartoacylase (ASPA), transcript variant 1, mRNA [NM_000049]
23266	C5orf66-AS1		3.84849	Homo sapiens C5orf66 antisense RNA 1 (C5orf66-AS1), transcript variant 1, long non-coding RNA [NR_105049]
43886	lnc-CCDC64B-1	Hs.715074	5.58262	Homo sapiens cDNA FLJ42988 fis, clone BRTHA2008955. [AK124978]
44176	CYP2J2	Hs.152096	14.1214	Homo sapiens cytochrome P450, family 2, subfamily J, polypeptide 2 (CYP2J2), mRNA [NM_000775]
5329	LIMCH1	Hs.335163	6.58669	Homo sapiens LIM and calponin homology domains 1 (LIMCH1), transcript variant 1, mRNA [NM_014988]
57099	lnc-DAZAP2-1		3.98101	LNCipedia lincRNA (lnc-DAZAP2-1), lincRNA [lnc-DAZAP2-1:1]
1296	CDH3	Hs.191842	3.78277	Homo sapiens cadherin 3, type 1, P-cadherin (placental) (CDH3), mRNA [NM_001793]
20689	LDHD	Hs.380929	17.1029	Homo sapiens lactate dehydrogenase D (LDHD), transcript variant 1, mRNA [NM_153486]
32256	ALDH1L1	Hs.434435	3.08641	Homo sapiens aldehyde dehydrogenase 1 family, member L1 (ALDH1L1), transcript variant 2, mRNA [NM_012190]
23585	PRR5L	Hs.19987	4.01727	Homo sapiens proline rich 5 like (PRR5L), transcript variant 2, mRNA [NM_024841]
25222	AR	Hs.76704	4.34937	Homo sapiens androgen receptor (AR), transcript variant 1, mRNA [NM_000044]
38406	XLOC_l2_014835		4.60937	BROAD Institute lincRNA (XLOC_l2_014835), lincRNA [TCONS_l2_00028817]
57263	S1PR5	Hs.501561	3.03036	Homo sapiens sphingosine-1-phosphate receptor 5 (S1PR5), transcript variant 1, mRNA [NM_030760]
21150	GPR37L1	Hs.132049	6.03628	Homo sapiens G protein-coupled receptor 37 like 1 (GPR37L1), mRNA [NM_004767]
7463	ANKK1	Hs.448473	3.45751	Homo sapiens ankyrin repeat and kinase domain containing 1 (ANKK1), mRNA [NM_178510]
4207	ABCC6	Hs.442182	5.11276	Homo sapiens ATP-binding cassette, sub-family C (CFTR/MRP), member 6 (ABCC6), transcript variant 1, mRNA [NM_001171]
9108	UNC5CL	Hs.158357	3.80401	Homo sapiens unc-5 homolog C (C. elegans)-like (UNC5CL), mRNA [NM_173561]
5424	NMUR2	Hs.731911	3.45556	Homo sapiens neuromedin U receptor 2 (NMUR2), mRNA [NM_020167]
22223	AUTS2	Hs.21631	3.31208	Homo sapiens autism susceptibility candidate 2 (AUTS2), transcript variant 1, mRNA [NM_015570]
48902	TMEM35	Hs.45140	3.25715	Homo sapiens transmembrane protein 35 (TMEM35), mRNA [NM_021637]
2168	AUTS2	Hs.21631	3.74651	Homo sapiens autism susceptibility candidate 2 (AUTS2), transcript variant 1, mRNA [NM_015570]
46712	PLCG2	Hs.413111	6.43605	Homo sapiens phospholipase C, gamma 2 (phosphatidylinositol-specific) (PLCG2), mRNA [NM_002661]
44254	ATP2A1	Hs.657344	4.45068	Homo sapiens ATPase, Ca++ transporting, cardiac muscle, fast twitch 1 (ATP2A1), transcript variant b, mRNA [NM_173201]
57254	lnc-SOX1-4		3.03579	NUDC_MYCBO (Q7TX14) NADH pyrophosphatase , partial (5%) [THC2699248]
27588	LBH	Hs.567598	4.03535	Homo sapiens limb bud and heart development (LBH), mRNA [NM_030915]
16788	ALOX5	Hs.89499	3.06666	Homo sapiens arachidonate 5-lipoxygenase (ALOX5), transcript variant 1, mRNA [NM_000698]
12791	TAS1R1	Hs.124574	3.7351	Homo sapiens taste receptor, type 1, member 1 (TAS1R1), transcript variant 2, mRNA [NM_138697]
9511	lnc-SLC35A5-1		5.55887	ALU1_HUMAN (P39188) Alu subfamily J sequence contamination warning entry, partial (13%) [THC2669783]
19425	MIAT	Hs.517502	7.55915	Homo sapiens myocardial infarction associated transcript (non-protein coding) (MIAT), transcript variant 1, long non-coding RNA [NR_003491]
41063	LBH	Hs.567598	4.04518	Homo sapiens limb bud and heart development (LBH), mRNA [NM_030915]
2243	LINC00324	Hs.121692	4.74141	Homo sapiens long intergenic non-protein coding RNA 324 (LINC00324), long non-coding RNA [NR_026951]
47453	WFDC10B	Hs.237392	4.59145	Homo sapiens WAP four-disulfide core domain 10B (WFDC10B), transcript variant 1, mRNA [NM_172006]
26893	SPATA6L	Hs.179615	23.3451	spermatogenesis associated 6-like [Source:HGNC Symbol;Acc:HGNC:25472] [ENST00000485981]
34551	AR	Hs.76704	4.5737	Homo sapiens androgen receptor (AR), transcript variant 1, mRNA [NM_000044]
11415	LOC101928092	Hs.133261	4.92974	PREDICTED: Homo sapiens uncharacterized LOC101928092 (LOC101928092), ncRNA [XR_247293]
53744	JAG2	Hs.433445	4.94301	Homo sapiens jagged 2 (JAG2), transcript variant 1, mRNA [NM_002226]
1539	XLOC_l2_001875		3.71828	BROAD Institute lincRNA (XLOC_l2_001875), lincRNA [TCONS_l2_00003421]
59502	ZBED2	Hs.136912	3.90656	Homo sapiens zinc finger, BED-type containing 2 (ZBED2), mRNA [NM_024508]
19488	FUT1	Hs.69747	6.51869	Homo sapiens fucosyltransferase 1 (galactoside 2-alpha-L-fucosyltransferase, H blood group) (FUT1), mRNA [NM_000148]
1971	TNFSF10	Hs.478275	7.90324	Homo sapiens tumor necrosis factor (ligand) superfamily, member 10 (TNFSF10), transcript variant 1, mRNA [NM_003810]
43788	SLCO2B1	Hs.7884	6.48038	Homo sapiens solute carrier organic anion transporter family, member 2B1 (SLCO2B1), transcript variant 1, mRNA [NM_007256]
18330	ABCC6P1	Hs.13188	3.49083	Homo sapiens ATP-binding cassette, sub-family C, member 6 pseudogene 1 (functional) (ABCC6P1), non-coding RNA [NR_003569]
35087	FAXDC2	Hs.519694	4.27596	Homo sapiens fatty acid hydroxylase domain containing 2 (FAXDC2), mRNA [NM_032385]
33016	TNNC1	Hs.118845	4.37636	Homo sapiens troponin C type 1 (slow) (TNNC1), mRNA [NM_003280]
16960	LOC101929465		16.0494	PREDICTED: Homo sapiens uncharacterized LOC101929465 (LOC101929465), ncRNA [XR_246526]
37673	TNFSF10	Hs.478275	10.2406	Homo sapiens tumor necrosis factor (ligand) superfamily, member 10 (TNFSF10), transcript variant 1, mRNA [NM_003810]
39200	FAAH2	Hs.496205	8.23467	Homo sapiens fatty acid amide hydrolase 2 (FAAH2), mRNA [NM_174912]
53402	SLC12A3	Hs.669115	6.23432	Homo sapiens solute carrier family 12 (sodium/chloride transporter), member 3 (SLC12A3), transcript variant 1, mRNA [NM_000339]
10397	LOC101927043		3.29682	ALU1_HUMAN (P39188) Alu subfamily J sequence contamination warning entry, partial (20%) [THC2550964]
14528	CPA4	Hs.93764	4.10923	Homo sapiens carboxypeptidase A4 (CPA4), transcript variant 1, mRNA [NM_016352]
36532	MUC20	Hs.308992	7.50508	Homo sapiens mucin 20, cell surface associated (MUC20), transcript variant S, mRNA [NM_001098516]
37263	LBH	Hs.567598	4.46887	Homo sapiens limb bud and heart development (LBH), mRNA [NM_030915]
48945	GUCY1B3	Hs.77890	3.37972	Homo sapiens guanylate cyclase 1, soluble, beta 3 (GUCY1B3), transcript variant 2, mRNA [NM_000857]
53525	lnc-IRX3-4		5.45904	Q5CSV7_CRYPV (Q5CSV7) Predicted secreted protein, signal peptide, partial (5%) [THC2662545]
48752	ZNF774	Hs.55307	3.05369	Homo sapiens zinc finger protein 774 (ZNF774), mRNA [NM_001004309]
39223	LBH	Hs.567598	4.41929	Homo sapiens limb bud and heart development (LBH), mRNA [NM_030915]
13854	RFPL4AL1	Hs.631553	3.92183	Homo sapiens ret finger protein-like 4A-like 1 (RFPL4AL1), mRNA [NM_001277397]
1855	LCE1B	Hs.375103	9.92793	Homo sapiens late cornified envelope 1B (LCE1B), mRNA [NM_178349]
61659	KIAA0825		3.49877	KIAA0825 [Source:HGNC Symbol;Acc:HGNC:28532] [ENST00000504117]
6912	EBI3	Hs.501452	10.4677	Homo sapiens Epstein-Barr virus induced 3 (EBI3), mRNA [NM_005755]
37423	LOC100240735	Hs.635297	5.41679	Homo sapiens uncharacterized LOC100240735 (LOC100240735), long non-coding RNA [NR_026658]
34105	XLOC_l2_005695		6.1544	BROAD Institute lincRNA (XLOC_l2_005695), lincRNA [TCONS_l2_00010614]
30503	SYN2	Hs.445503	7.33729	Homo sapiens synapsin II (SYN2), transcript variant IIa, mRNA [NM_133625]
42472	NIPAL4	Hs.4285	3.32929	Homo sapiens NIPA-like domain containing 4 (NIPAL4), transcript variant 2, mRNA [NM_001172292]
15999	AUTS2	Hs.21631	3.03272	Homo sapiens autism susceptibility candidate 2 (AUTS2), transcript variant 1, mRNA [NM_015570]
34990	lnc-C10orf120-1		5.60427	LNCipedia lincRNA (lnc-C10orf120-1), lincRNA [lnc-C10orf120-1:1]
56561	ABCC6	Hs.442182	4.6796	Homo sapiens ATP-binding cassette, sub-family C (CFTR/MRP), member 6 (ABCC6), transcript variant 1, mRNA [NM_001171]
54384	lnc-RAP1GDS1-3		7.88495	LNCipedia lincRNA (lnc-RAP1GDS1-3), lincRNA [lnc-RAP1GDS1-3:4]
53941	DPH6-AS1	Hs.536420	3.26589	Homo sapiens DPH6 antisense RNA 1 (head to head) (DPH6-AS1), long non-coding RNA [NR_038251]
29611	P2RX6P	Hs.640665	11.7252	Homo sapiens purinergic receptor P2X, ligand gated ion channel, 6 pseudogene (P2RX6P), non-coding RNA [NR_002829]
62563	PPL	Hs.192233	15.7738	Homo sapiens periplakin (PPL), mRNA [NM_002705]
51060	C11orf45	Hs.689860	3.68846	Homo sapiens chromosome 11 open reading frame 45 (C11orf45), transcript variant 2, mRNA [NM_145013]
46480	LOC101929491		3.90753	PREDICTED: Homo sapiens uncharacterized LOC101929491 (LOC101929491), transcript variant X2, ncRNA [XR_425754]
18929	GUCY1B3	Hs.77890	3.34292	Homo sapiens guanylate cyclase 1, soluble, beta 3 (GUCY1B3), transcript variant 2, mRNA [NM_000857]
47039	BIK	Hs.475055	5.77404	Homo sapiens BCL2-interacting killer (apoptosis-inducing) (BIK), mRNA [NM_001197]
659	TNFSF10	Hs.478275	5.92329	Homo sapiens tumor necrosis factor (ligand) superfamily, member 10 (TNFSF10), transcript variant 1, mRNA [NM_003810]
5159	HSPB7	Hs.502612	10.5662	Homo sapiens heat shock 27kDa protein family, member 7 (cardiovascular) (HSPB7), mRNA [NM_014424]
55927	LBH	Hs.567598	3.8414	Homo sapiens limb bud and heart development (LBH), mRNA [NM_030915]
47439	LOC100506674	Hs.575213	8.48973	Homo sapiens uncharacterized LOC100506674 (LOC100506674), transcript variant 1, long non-coding RNA [NR_109862]
48412	KCNE1	Hs.121495	3.25048	Homo sapiens potassium voltage-gated channel, Isk-related family, member 1 (KCNE1), transcript variant 2, mRNA [NM_000219]
18053	PCMTD1	Hs.671268	3.49807	Homo sapiens protein-L-isoaspartate (D-aspartate) O-methyltransferase domain containing 1 (PCMTD1), transcript variant 1, mRNA [NM_052937]
1118	GRIN2C	Hs.436980	5.30811	Homo sapiens glutamate receptor, ionotropic, N-methyl D-aspartate 2C (GRIN2C), transcript variant 1, mRNA [NM_000835]
10731	FLJ36777		6.08226	uncharacterized LOC730971 [Source:EntrezGene;Acc:730971] [ENST00000504402]
14069	APBB1IP	Hs.310421	4.62725	Homo sapiens amyloid beta (A4) precursor protein-binding, family B, member 1 interacting protein (APBB1IP), mRNA [NM_019043]
55799	CHI3L2	Hs.514840	10.3451	Homo sapiens chitinase 3-like 2 (CHI3L2), transcript variant 3, mRNA [NM_001025199]
16330	SPATA1	Hs.584956	3.46461	spermatogenesis associated 1 [Source:HGNC Symbol;Acc:HGNC:14682] [ENST00000431031]
5666	LBH	Hs.567598	3.99893	Homo sapiens limb bud and heart development (LBH), mRNA [NM_030915]
54803	LINC00640	Hs.325752	6.98508	Homo sapiens long intergenic non-protein coding RNA 640 (LINC00640), long non-coding RNA [NR_038358]
54924	LINC00937	Hs.434403	3.00083	long intergenic non-protein coding RNA 937 [Source:HGNC Symbol;Acc:HGNC:48629] [ENST00000544461]
44043	NEDD9	Hs.37982	3.18979	Homo sapiens neural precursor cell expressed, developmentally down-regulated 9 (NEDD9), transcript variant 1, mRNA [NM_006403]
18723	LBH	Hs.567598	4.26693	Homo sapiens limb bud and heart development (LBH), mRNA [NM_030915]
4243	CCL3	Hs.514107	6.33284	Homo sapiens chemokine (C-C motif) ligand 3 (CCL3), mRNA [NM_002983]
14741	NREP	Hs.36053	3.59594	Homo sapiens neuronal regeneration related protein (NREP), transcript variant 1, mRNA [NM_004772]
35533	EBI3	Hs.501452	9.56463	Homo sapiens Epstein-Barr virus induced 3 (EBI3), mRNA [NM_005755]
61891	PCDHB9	Hs.662726	4.93769	Homo sapiens protocadherin beta 9 (PCDHB9), mRNA [NM_019119]
7858	ENDOV	Hs.728933	3.87337	Homo sapiens endonuclease V (ENDOV), transcript variant 1, mRNA [NM_173627]
39838	HTR2B	Hs.421649	6.42371	Homo sapiens 5-hydroxytryptamine (serotonin) receptor 2B, G protein-coupled (HTR2B), mRNA [NM_000867]
5739	STARD9	Hs.122061	4.34644	StAR-related lipid transfer (START) domain containing 9 [Source:HGNC Symbol;Acc:HGNC:19162] [ENST00000568493]
31347	PIGZ	Hs.518403	3.26172	Homo sapiens phosphatidylinositol glycan anchor biosynthesis, class Z (PIGZ), mRNA [NM_025163]
14515	TNFSF10	Hs.478275	10.117	Homo sapiens tumor necrosis factor (ligand) superfamily, member 10 (TNFSF10), transcript variant 1, mRNA [NM_003810]
2425	ABCC6	Hs.442182	5.4454	Homo sapiens ATP-binding cassette, sub-family C (CFTR/MRP), member 6 (ABCC6), transcript variant 1, mRNA [NM_001171]
19907	KCNK1	Hs.208544	3.2134	Homo sapiens potassium channel, two pore domain subfamily K, member 1 (KCNK1), mRNA [NM_002245]
33122	SCAMP1-AS1		5.87402	SCAMP1 antisense RNA 1 [Source:HGNC Symbol;Acc:HGNC:50544] [ENST00000513755]
18094	IGFBP7-AS1	Hs.691061	8.28479	Homo sapiens IGFBP7 antisense RNA 1 (IGFBP7-AS1), long non-coding RNA [NR_034081]
23686	LINC01503		3.54064	Homo sapiens long intergenic non-protein coding RNA 1503 (LINC01503), transcript variant 1, long non-coding RNA [NR_120685]
50084	SNAI3	Hs.673548	5.56756	Homo sapiens snail family zinc finger 3 (SNAI3), mRNA [NM_178310]
47751	IL18	Hs.83077	5.64521	Homo sapiens interleukin 18 (IL18), transcript variant 1, mRNA [NM_001562]
20360	LBH	Hs.567598	3.95586	Homo sapiens limb bud and heart development (LBH), mRNA [NM_030915]
36356	C8orf17	Hs.283098	3.0517	Homo sapiens MOST-1 mRNA, complete cds. [AF220264]
21005	PGM5P3-AS1	Hs.552787	3.21313	Homo sapiens PGM5P3 antisense RNA 1 (PGM5P3-AS1), transcript variant 3, long non-coding RNA [NR_121190]
56742	AR	Hs.76704	5.34611	Homo sapiens androgen receptor (AR), transcript variant 1, mRNA [NM_000044]
27236	TMED8	Hs.200413	3.74828	Homo sapiens transmembrane emp24 protein transport domain containing 8 (TMED8), mRNA [NM_213601]
54839	CMKLR1	Hs.197143	3.65652	Homo sapiens chemokine-like receptor 1 (CMKLR1), transcript variant 1, mRNA [NM_001142343]
46331	LOC101928932		5.00718	PREDICTED: Homo sapiens uncharacterized LOC101928932 (LOC101928932), ncRNA [XR_245347]
41803	GHRL	Hs.590080	5.46671	Homo sapiens ghrelin/obestatin prepropeptide (GHRL), transcript variant 1, mRNA [NM_016362]
28442	TCTEX1D1	Hs.479226	10.5783	Homo sapiens Tctex1 domain containing 1 (TCTEX1D1), mRNA [NM_152665]
4508	BNC2	Hs.656581	4.86801	Homo sapiens basonuclin 2 (BNC2), mRNA [NM_017637]
19510	GRHL3	Hs.657920	5.95571	Homo sapiens grainyhead-like 3 (Drosophila) (GRHL3), transcript variant 2, mRNA [NM_198173]
23112	MMEL1	Hs.591453	5.92812	Homo sapiens membrane metallo-endopeptidase-like 1 (MMEL1), mRNA [NM_033467]
12867	MUC19	Hs.632712	12.5809	Homo sapiens mucin 19, oligomeric (MUC19), mRNA [NM_173600]
[truncated: 1,686 more rows]
